# Supplementary material for: ﻿Japanese Tetramorium queens: identification key and species diagnoses (Hymenoptera, Formicidae, Myrmicinae)
Source: Zookeys. 2022 Jan 26;1084:43–64. doi: 10.3897/zookeys.1084.69767 (PMC8810658; doi:10.3897/zookeys.1084.69767)
Supplement: XML Treatment for Tetramorium lanuginosum [file zookeys.1084.69767-treatment3.xml]

<!DOCTYPE tp:taxon-treatment
  PUBLIC "-//TaxonX//DTD Taxonomic Treatment Publishing DTD v0 20100105//EN" "tax-treatment-NSO.dtd">
<tp:taxon-treatment xmlns:tp="http://www.plazi.org/taxpub"><tp:treatment-meta><kwd-group><label>Taxon classification</label><kwd>
                <named-content content-type="kingdom">Animalia</named-content>
              </kwd><kwd>
                <named-content content-type="order">Hymenoptera</named-content>
              </kwd><kwd>
                <named-content content-type="family">Formicidae</named-content>
              </kwd></kwd-group><mixed-citation publication-type="journal"><person-group><name><surname>Yamane1</surname><given-names>Seiki</given-names></name><name><surname>Hosoishi2</surname><given-names>Shingo</given-names></name><name><surname>Ito3</surname><given-names>Fuminori</given-names></name></person-group><article-title>﻿Japanese <italic><tp:taxon-name><tp:taxon-name-part taxon-name-part-type="genus" reg="Tetramorium">Tetramorium</tp:taxon-name-part></tp:taxon-name></italic> queens: identification key and species diagnoses (<tp:taxon-name><tp:taxon-name-part taxon-name-part-type="order">Hymenoptera</tp:taxon-name-part></tp:taxon-name>, <tp:taxon-name><tp:taxon-name-part taxon-name-part-type="family">Formicidae</tp:taxon-name-part></tp:taxon-name>, <tp:taxon-name><tp:taxon-name-part taxon-name-part-type="subfamily">Myrmicinae</tp:taxon-name-part></tp:taxon-name>)</article-title><source>Zookeys</source><day>26</day><month>01</month><year>2022</year><volume>1084</volume><fpage>43</fpage><lpage>64</lpage><pub-id pub-id-type="doi">10.3897/zookeys.1084.69767</pub-id></mixed-citation></tp:treatment-meta><tp:nomenclature><label>﻿</label><tp:taxon-name>
              <object-id xmlns:xlink="http://www.w3.org/1999/xlink" content-type="arpha" xlink:type="simple">BF8D9517-7432-5E7E-A163-249CD12113FF</object-id>
              <tp:taxon-name-part taxon-name-part-type="genus" reg="Tetramorium">Tetramorium</tp:taxon-name-part>
              <tp:taxon-name-part taxon-name-part-type="species" reg="lanuginosum">lanuginosum</tp:taxon-name-part>
            </tp:taxon-name><tp:taxon-authority>Mayr, 1870</tp:taxon-authority><xref ref-type="fig" rid="F1">Figs 1b, h</xref><xref ref-type="fig" rid="F2">, 2c</xref><xref ref-type="fig" rid="F4">, 4c</xref><xref ref-type="fig" rid="F5">, 5c</xref></tp:nomenclature><tp:treatment-sec sec-type="Queen diagnosis" id="SECID0EK1AG"><title>Queen diagnosis.</title><p>Measurements (n = 5): <abbrev xmlns:xlink="http://www.w3.org/1999/xlink" xlink:title="total body length" id="ABBRID0EQ1AG" xlink:type="simple">TBL</abbrev> 2.5–3 (2.7), <abbrev xmlns:xlink="http://www.w3.org/1999/xlink" xlink:title="head length" id="ABBRID0EU1AG" xlink:type="simple">HL</abbrev> 0.69–0.73 (0.71), <abbrev xmlns:xlink="http://www.w3.org/1999/xlink" xlink:title="head width" id="ABBRID0EY1AG" xlink:type="simple">HW</abbrev> 0.69–0.73 (0.7), <abbrev xmlns:xlink="http://www.w3.org/1999/xlink" xlink:title="length of antennal scape" id="ABBRID0E31AG" xlink:type="simple">SL</abbrev> 0.45–0.5 (0.46), <abbrev xmlns:xlink="http://www.w3.org/1999/xlink" xlink:title="maximum eye length" id="ABBRID0EA2AG" xlink:type="simple">EL</abbrev> 0.2–0.21 (0.2), <abbrev xmlns:xlink="http://www.w3.org/1999/xlink" xlink:title="maximum eye width" id="ABBRID0EE2AG" xlink:type="simple">EW</abbrev> 0.16–0.18 (0.17), <abbrev xmlns:xlink="http://www.w3.org/1999/xlink" xlink:title="maximum petiolar width" id="ABBRID0EI2AG" xlink:type="simple">PtW</abbrev> 0.27–0.28 (0.28), <abbrev xmlns:xlink="http://www.w3.org/1999/xlink" xlink:title="maximum postpetiole width" id="ABBRID0EM2AG" xlink:type="simple">PptW</abbrev> 0.29–0.3 (0.29), <abbrev xmlns:xlink="http://www.w3.org/1999/xlink" xlink:title="cephalic index" id="ABBRID0EQ2AG" xlink:type="simple">CI</abbrev> 95.9–101.4 (98.6), <abbrev xmlns:xlink="http://www.w3.org/1999/xlink" xlink:title="scape index" id="ABBRID0EU2AG" xlink:type="simple">SI</abbrev> 61.6–72.5 (65.9), <abbrev xmlns:xlink="http://www.w3.org/1999/xlink" xlink:title="eye length index" id="ABBRID0EY2AG" xlink:type="simple">ELI</abbrev> 27.4–30.4 (28.7). Body yellowish-brown, with gaster much darker. Head almost as long as broad. Frons medially with longitudinal rugae; other portions of head puncto-reticulate. Clypeus irregularly and superficially sculptured and shiny, with median carina. Eye large; distance between anterior eye margin and mandibular base much shorter than half eye length. Pronotum, mesonotum, lateral mesosoma, except for lower portion of mesopleuron and petiolar and postpetiole nodes puncto-reticulate except for lower portion of mesopleuron rather shiny (mesoscutum may have rather distinct longitudinal rugae). Peduncle of petiole smooth and shiny; dorsal face of petiole not defined, smoothly continuous to declivity; subpetiolar process almost missing. Gastral tergite 1 without longitudinal carinae at base. Vertex and mesosoma with many bifid and fewer trifid erect hairs; these hairs much fewer on gastral tergites.</p></tp:treatment-sec><tp:treatment-sec sec-type="Caste difference" id="SECID0E32AG"><title>Caste difference.</title><p>Worker measurements (n = 5): <abbrev xmlns:xlink="http://www.w3.org/1999/xlink" xlink:title="total body length" id="ABBRID0EC3AG" xlink:type="simple">TBL</abbrev> 2.1–2.6 (2.4), <abbrev xmlns:xlink="http://www.w3.org/1999/xlink" xlink:title="head length" id="ABBRID0EG3AG" xlink:type="simple">HL</abbrev> 0.64–0.68 (0.65), <abbrev xmlns:xlink="http://www.w3.org/1999/xlink" xlink:title="head width" id="ABBRID0EK3AG" xlink:type="simple">HW</abbrev> 0.6–0.65 (0.62), <abbrev xmlns:xlink="http://www.w3.org/1999/xlink" xlink:title="length of antennal scape" id="ABBRID0EO3AG" xlink:type="simple">SL</abbrev> 0.43 (0.43), <abbrev xmlns:xlink="http://www.w3.org/1999/xlink" xlink:title="maximum eye length" id="ABBRID0ES3AG" xlink:type="simple">EL</abbrev> 0.14–0.15 (0.15), <abbrev xmlns:xlink="http://www.w3.org/1999/xlink" xlink:title="maximum eye width" id="ABBRID0EW3AG" xlink:type="simple">EW</abbrev> 0.09–0.11 (0.1), <abbrev xmlns:xlink="http://www.w3.org/1999/xlink" xlink:title="maximum petiolar width" id="ABBRID0E13AG" xlink:type="simple">PtW</abbrev> 0.18–0.23 (0.21), <abbrev xmlns:xlink="http://www.w3.org/1999/xlink" xlink:title="maximum postpetiole width" id="ABBRID0E53AG" xlink:type="simple">PptW</abbrev> 0.23–0.25 (0.24), <abbrev xmlns:xlink="http://www.w3.org/1999/xlink" xlink:title="cephalic index" id="ABBRID0EC4AG" xlink:type="simple">CI</abbrev> 93.8–98.4 (95.4), <abbrev xmlns:xlink="http://www.w3.org/1999/xlink" xlink:title="scape index" id="ABBRID0EG4AG" xlink:type="simple">SI</abbrev> 66.2–71.7 (69.2), <abbrev xmlns:xlink="http://www.w3.org/1999/xlink" xlink:title="eye length index" id="ABBRID0EK4AG" xlink:type="simple">ELI</abbrev> 22.1–23.4 (22.7). Worker consistently smaller than the queen. Head only slightly longer than broad in the worker. In the worker, dorsum of head rather extensively reticulate, with weak longitudinal rugae, and mesosomal dorsum densely reticulate, completely lacking rugae; in the queen, at least some rugae recognised on mesonotum. Lateral face of mesosoma entirely sculptured; in the queen, lower portion of mesopleuron more or less smooth and shiny. Eye smaller, only slightly longer than distance between anterior eye margin and mandibular base; in the queen, eye distinctly longer than the distance. Bifid hairs denser on gastral tergite 1 than in the queen.</p></tp:treatment-sec><tp:treatment-sec sec-type="material" id="SECID0EO4AG"><title>Specimens examined.</title><p>C. Ryukyus: 11q (2 dealated, 9 winged), Takabaru, Yoro-jima, Amami Islands, 2.vii.2015, rotting branch on ground, Sk. Yamane leg. (JP15-SKY-27); 4q (3 winged, 1 dealate), Suehiro Park, Shuri, Okinawa-jima, Okinawa Is., emerged from colony (FI19–25) collected on 11.iii.2019 from soil and reared in lab. S. Ryukyus: 5q (winged), Ishigaki-jima, Yaeyama Is., emerged from colony (FI19–15) collected on 7.ii.2019 from under stone in forest and reared in lab; 1q (dealate), Komi, Iriomote-jima, Yaeyama Is., 16.v.1979, K. Ogata leg. (Figs <xref ref-type="fig" rid="F2">2c</xref>, <xref ref-type="fig" rid="F4">4c</xref>, <xref ref-type="fig" rid="F5">5c</xref>); 7q (4 winged, 3 dealate), Inbi-dake, Yonaguni-jima, Yaeyama Is., emerged from colony (FI15–96) collected on 7.xi.2015 from decayed wood in forest and reared in lab.</p></tp:treatment-sec><tp:treatment-sec sec-type="distribution" id="SECID0EA5AG"><title>Distribution</title><p><bold>in Japan.</bold> Nansei Islands. The northern limit lies in Kuchinoerabu-jima and Tanega-shima of the Ôsumi Islands (<xref ref-type="bibr" rid="B16">Yamane and Fukumoto 2017</xref>).</p></tp:treatment-sec><tp:treatment-sec sec-type="remarks" id="SECID0EM5AG"><title>Remarks.</title><p><italic><tp:taxon-name><tp:taxon-name-part taxon-name-part-type="genus" reg="Tetramorium">Tetramorium</tp:taxon-name-part><tp:taxon-name-part taxon-name-part-type="species" reg="lanuginosum">lanuginosum</tp:taxon-name-part></tp:taxon-name></italic> belongs to the <italic><tp:taxon-name><tp:taxon-name-part taxon-name-part-type="genus" reg="Tetramorium">T.</tp:taxon-name-part><tp:taxon-name-part taxon-name-part-type="species" reg="obesa">obesa</tp:taxon-name-part></tp:taxon-name></italic> species group of the former ‘<italic><tp:taxon-name><tp:taxon-name-part taxon-name-part-type="genus" reg="Triglyphothrix">Triglyphothrix</tp:taxon-name-part></tp:taxon-name></italic> Forel, 1890’ (<xref ref-type="bibr" rid="B4">Bolton 1976</xref>). This group is characterised by the mixture of simple and bifid hairs on the body, with fewer or no trifid hairs. <italic><tp:taxon-name><tp:taxon-name-part taxon-name-part-type="genus" reg="Tetramorium">Tetramorium</tp:taxon-name-part><tp:taxon-name-part taxon-name-part-type="species" reg="lanuginosum">lanuginosum</tp:taxon-name-part></tp:taxon-name></italic> queens have many bifid hairs on the head and mesosoma (very few on gastral tergite 1), but trifid hairs are absent on the gaster and fewer on head and mesosoma. This species is easily distinguished in both the worker and queen by the presence of bifid and trifid hairs on the body, erect hairs on the antennal scape and mid- and hind-tibiae and the petiole without distinction of the dorsum from posterior declivity.</p></tp:treatment-sec><tp:treatment-sec><!--Section generated to contain objects referenced in tp:taxon-treatment.--><fig id="F1" position="float" orientation="portrait"><object-id xmlns:xlink="http://www.w3.org/1999/xlink" content-type="doi" xlink:type="simple">10.3897/zookeys.1084.69767.figure1</object-id><object-id xmlns:xlink="http://www.w3.org/1999/xlink" content-type="arpha" xlink:type="simple">5A5A1D35-3F16-533A-A371-1DB0C1D49ADC</object-id><label>Figure 1.</label><caption><p>Some important characters used in the key to species <bold>a–e</bold> petiole in profile view <bold>a</bold><italic><tp:taxon-name><tp:taxon-name-part taxon-name-part-type="genus" reg="Tetramorium">T.</tp:taxon-name-part><tp:taxon-name-part taxon-name-part-type="species" reg="pacificum">pacificum</tp:taxon-name-part></tp:taxon-name></italic><bold>b</bold><italic><tp:taxon-name><tp:taxon-name-part taxon-name-part-type="genus" reg="Tetramorium">T.</tp:taxon-name-part><tp:taxon-name-part taxon-name-part-type="species" reg="lanuginosum">lanuginosum</tp:taxon-name-part></tp:taxon-name></italic><bold>c</bold><italic><tp:taxon-name><tp:taxon-name-part taxon-name-part-type="genus" reg="Tetramorium">T.</tp:taxon-name-part><tp:taxon-name-part taxon-name-part-type="species" reg="bicarinatum">bicarinatum</tp:taxon-name-part></tp:taxon-name></italic><bold>d</bold><italic><tp:taxon-name><tp:taxon-name-part taxon-name-part-type="genus" reg="Tetramorium">T.</tp:taxon-name-part><tp:taxon-name-part taxon-name-part-type="species" reg="smithi">smithi</tp:taxon-name-part></tp:taxon-name></italic><bold>e</bold><italic><tp:taxon-name><tp:taxon-name-part taxon-name-part-type="genus" reg="Tetramorium">T.</tp:taxon-name-part><tp:taxon-name-part taxon-name-part-type="species" reg="tsushimae">tsushimae</tp:taxon-name-part></tp:taxon-name></italic><bold>f–h</bold> anterior half of first gastral tergite <bold>f</bold><italic><tp:taxon-name><tp:taxon-name-part taxon-name-part-type="genus" reg="Tetramorium">T.</tp:taxon-name-part><tp:taxon-name-part taxon-name-part-type="species" reg="bicarinatum">bicarinatum</tp:taxon-name-part></tp:taxon-name></italic><bold>g</bold><italic><tp:taxon-name><tp:taxon-name-part taxon-name-part-type="genus" reg="Tetramorium">T.</tp:taxon-name-part><tp:taxon-name-part taxon-name-part-type="species" reg="simillimum">simillimum</tp:taxon-name-part></tp:taxon-name></italic><bold>h</bold><italic><tp:taxon-name><tp:taxon-name-part taxon-name-part-type="genus" reg="Tetramorium">T.</tp:taxon-name-part><tp:taxon-name-part taxon-name-part-type="species" reg="lanuginosum">lanuginosum</tp:taxon-name-part></tp:taxon-name></italic><bold>i–k</bold> antennal scape showing pilosity on its anterior margin <bold>l–n</bold> left hindtibia <bold>i, l</bold><tp:taxon-name><tp:taxon-name-part taxon-name-part-type="genus" reg="Tetramorium">T.</tp:taxon-name-part><tp:taxon-name-part taxon-name-part-type="uncertainty-rank">cf.</tp:taxon-name-part><tp:taxon-name-part taxon-name-part-type="species" reg="kraepelini">kraepelini</tp:taxon-name-part></tp:taxon-name><bold>j, m</bold><italic><tp:taxon-name><tp:taxon-name-part taxon-name-part-type="genus" reg="Tetramorium">T.</tp:taxon-name-part><tp:taxon-name-part taxon-name-part-type="species" reg="nipponense">nipponense</tp:taxon-name-part></tp:taxon-name></italic><bold>k, n</bold><italic><tp:taxon-name><tp:taxon-name-part taxon-name-part-type="genus" reg="Tetramorium">T.</tp:taxon-name-part><tp:taxon-name-part taxon-name-part-type="species" reg="simillimum">simillimum</tp:taxon-name-part></tp:taxon-name></italic><bold>o, p</bold> configuration of ocelli <bold>o</bold><italic><tp:taxon-name><tp:taxon-name-part taxon-name-part-type="genus" reg="Tetramorium">T.</tp:taxon-name-part><tp:taxon-name-part taxon-name-part-type="species" reg="tanakai">tanakai</tp:taxon-name-part></tp:taxon-name></italic><bold>p</bold><tp:taxon-name><tp:taxon-name-part taxon-name-part-type="genus" reg="Tetramorium">T.</tp:taxon-name-part><tp:taxon-name-part taxon-name-part-type="uncertainty-rank">cf.</tp:taxon-name-part><tp:taxon-name-part taxon-name-part-type="species" reg="kraepelini">kraepelini</tp:taxon-name-part></tp:taxon-name>.</p></caption><graphic xmlns:xlink="http://www.w3.org/1999/xlink" xlink:href="zookeys-1084-043-g001.jpg" position="float" orientation="portrait" xlink:type="simple" id="oo_638375.jpg"><uri content-type="original_file" xlink:type="simple">https://binary.pensoft.net/fig/638375</uri></graphic></fig><fig id="F2" position="float" orientation="portrait"><object-id xmlns:xlink="http://www.w3.org/1999/xlink" content-type="doi" xlink:type="simple">10.3897/zookeys.1084.69767.figure2</object-id><object-id xmlns:xlink="http://www.w3.org/1999/xlink" content-type="arpha" xlink:type="simple">0C9044ED-24B1-5DB3-8D1E-EED543469E4C</object-id><label>Figure 2.</label><caption><p>Japanese <italic><tp:taxon-name><tp:taxon-name-part taxon-name-part-type="genus" reg="Tetramorium">Tetramorium</tp:taxon-name-part></tp:taxon-name></italic> queens: habitus in profile view <bold>a</bold><italic><tp:taxon-name><tp:taxon-name-part taxon-name-part-type="genus" reg="Tetramorium">T.</tp:taxon-name-part><tp:taxon-name-part taxon-name-part-type="species" reg="bicarinatum">bicarinatum</tp:taxon-name-part></tp:taxon-name></italic> (Nagashima, Kagoshima-ken, Kyushu) <bold>b</bold><tp:taxon-name><tp:taxon-name-part taxon-name-part-type="genus" reg="Tetramorium">T.</tp:taxon-name-part><tp:taxon-name-part taxon-name-part-type="uncertainty-rank">cf.</tp:taxon-name-part><tp:taxon-name-part taxon-name-part-type="species" reg="kraepelini">kraepelini</tp:taxon-name-part></tp:taxon-name> (Itoman, Okinawa-jima, Okinawa-ken) <bold>c</bold><italic><tp:taxon-name><tp:taxon-name-part taxon-name-part-type="genus" reg="Tetramorium">T.</tp:taxon-name-part><tp:taxon-name-part taxon-name-part-type="species" reg="lanuginosum">lanuginosum</tp:taxon-name-part></tp:taxon-name></italic> (Komi, Iriomote-jima, Okinawa-ken) <bold>d</bold><italic><tp:taxon-name><tp:taxon-name-part taxon-name-part-type="genus" reg="Tetramorium">T.</tp:taxon-name-part><tp:taxon-name-part taxon-name-part-type="species" reg="nipponense">nipponense</tp:taxon-name-part></tp:taxon-name></italic> (Umi-jinja, Shikano-shima, Fukuoka-shi) <bold>e</bold><italic><tp:taxon-name><tp:taxon-name-part taxon-name-part-type="genus" reg="Tetramorium">T.</tp:taxon-name-part><tp:taxon-name-part taxon-name-part-type="species" reg="pacificum">pacificum</tp:taxon-name-part></tp:taxon-name></italic> (Upper Thompson Nature Park, Singapore) <bold>f</bold><italic><tp:taxon-name><tp:taxon-name-part taxon-name-part-type="genus" reg="Tetramorium">T.</tp:taxon-name-part><tp:taxon-name-part taxon-name-part-type="species" reg="simillimum">simillimum</tp:taxon-name-part></tp:taxon-name></italic> (Yoron-jima, Amami Is., Kagoshima-ken). (Same specimens were used for ‘head in full-face view’ and ‘habitus in dorsal view’).</p></caption><graphic xmlns:xlink="http://www.w3.org/1999/xlink" xlink:href="zookeys-1084-043-g002.jpg" position="float" orientation="portrait" xlink:type="simple" id="oo_638376.jpg"><uri content-type="original_file" xlink:type="simple">https://binary.pensoft.net/fig/638376</uri></graphic></fig><fig id="F4" position="float" orientation="portrait"><object-id xmlns:xlink="http://www.w3.org/1999/xlink" content-type="doi" xlink:type="simple">10.3897/zookeys.1084.69767.figure4</object-id><object-id xmlns:xlink="http://www.w3.org/1999/xlink" content-type="arpha" xlink:type="simple">9753FBA1-4ED0-5597-913E-271237691631</object-id><label>Figure 4.</label><caption><p>Japanese <italic><tp:taxon-name><tp:taxon-name-part taxon-name-part-type="genus" reg="Tetramorium">Tetramorium</tp:taxon-name-part></tp:taxon-name></italic> queens: head in full-face view <bold>a</bold><italic><tp:taxon-name><tp:taxon-name-part taxon-name-part-type="genus" reg="Tetramorium">T.</tp:taxon-name-part><tp:taxon-name-part taxon-name-part-type="species" reg="bicarinatum">bicarinatum</tp:taxon-name-part></tp:taxon-name></italic><bold>b</bold><tp:taxon-name><tp:taxon-name-part taxon-name-part-type="genus" reg="Tetramorium">T.</tp:taxon-name-part><tp:taxon-name-part taxon-name-part-type="uncertainty-rank">cf.</tp:taxon-name-part><tp:taxon-name-part taxon-name-part-type="species" reg="kraepelini">kraepelini</tp:taxon-name-part></tp:taxon-name><bold>c</bold><italic><tp:taxon-name><tp:taxon-name-part taxon-name-part-type="genus" reg="Tetramorium">T.</tp:taxon-name-part><tp:taxon-name-part taxon-name-part-type="species" reg="lanuginosum">lanuginosum</tp:taxon-name-part></tp:taxon-name></italic><bold>d</bold><italic><tp:taxon-name><tp:taxon-name-part taxon-name-part-type="genus" reg="Tetramorium">T.</tp:taxon-name-part><tp:taxon-name-part taxon-name-part-type="species" reg="nipponense">nipponense</tp:taxon-name-part></tp:taxon-name></italic><bold>e</bold><italic><tp:taxon-name><tp:taxon-name-part taxon-name-part-type="genus" reg="Tetramorium">T.</tp:taxon-name-part><tp:taxon-name-part taxon-name-part-type="species" reg="pacificum">pacificum</tp:taxon-name-part></tp:taxon-name></italic><bold>f</bold><italic><tp:taxon-name><tp:taxon-name-part taxon-name-part-type="genus" reg="Tetramorium">T.</tp:taxon-name-part><tp:taxon-name-part taxon-name-part-type="species" reg="simillimum">simillimum</tp:taxon-name-part></tp:taxon-name></italic><bold>g</bold><italic><tp:taxon-name><tp:taxon-name-part taxon-name-part-type="genus" reg="Tetramorium">T.</tp:taxon-name-part><tp:taxon-name-part taxon-name-part-type="species" reg="smithi">smithi</tp:taxon-name-part></tp:taxon-name></italic><bold>h</bold><italic><tp:taxon-name><tp:taxon-name-part taxon-name-part-type="genus" reg="Tetramorium">T.</tp:taxon-name-part><tp:taxon-name-part taxon-name-part-type="species" reg="tanakai">tanakai</tp:taxon-name-part></tp:taxon-name></italic><bold>i</bold><italic><tp:taxon-name><tp:taxon-name-part taxon-name-part-type="genus" reg="Tetramorium">T.</tp:taxon-name-part><tp:taxon-name-part taxon-name-part-type="species" reg="tsushimae">tsushimae</tp:taxon-name-part></tp:taxon-name></italic>.</p></caption><graphic xmlns:xlink="http://www.w3.org/1999/xlink" xlink:href="zookeys-1084-043-g004.jpg" position="float" orientation="portrait" xlink:type="simple" id="oo_638378.jpg"><uri content-type="original_file" xlink:type="simple">https://binary.pensoft.net/fig/638378</uri></graphic></fig><fig id="F5" position="float" orientation="portrait"><object-id xmlns:xlink="http://www.w3.org/1999/xlink" content-type="doi" xlink:type="simple">10.3897/zookeys.1084.69767.figure5</object-id><object-id xmlns:xlink="http://www.w3.org/1999/xlink" content-type="arpha" xlink:type="simple">77BC4EC6-2CBD-5A2F-B1DD-67B175358243</object-id><label>Figure 5.</label><caption><p>Japanese <italic><tp:taxon-name><tp:taxon-name-part taxon-name-part-type="genus" reg="Tetramorium">Tetramorium</tp:taxon-name-part></tp:taxon-name></italic> queens: habitus in dorsal view <bold>a</bold><italic><tp:taxon-name><tp:taxon-name-part taxon-name-part-type="genus" reg="Tetramorium">T.</tp:taxon-name-part><tp:taxon-name-part taxon-name-part-type="species" reg="bicarinatum">bicarinatum</tp:taxon-name-part></tp:taxon-name></italic><bold>b</bold><tp:taxon-name><tp:taxon-name-part taxon-name-part-type="genus" reg="Tetramorium">T.</tp:taxon-name-part><tp:taxon-name-part taxon-name-part-type="uncertainty-rank">cf.</tp:taxon-name-part><tp:taxon-name-part taxon-name-part-type="species" reg="kraepelini">kraepelini</tp:taxon-name-part></tp:taxon-name><bold>c</bold><italic><tp:taxon-name><tp:taxon-name-part taxon-name-part-type="genus" reg="Tetramorium">T.</tp:taxon-name-part><tp:taxon-name-part taxon-name-part-type="species" reg="lanuginosum">lanuginosum</tp:taxon-name-part></tp:taxon-name></italic><bold>d</bold><italic><tp:taxon-name><tp:taxon-name-part taxon-name-part-type="genus" reg="Tetramorium">T.</tp:taxon-name-part><tp:taxon-name-part taxon-name-part-type="species" reg="nipponense">nipponense</tp:taxon-name-part></tp:taxon-name></italic><bold>e</bold><italic><tp:taxon-name><tp:taxon-name-part taxon-name-part-type="genus" reg="Tetramorium">T.</tp:taxon-name-part><tp:taxon-name-part taxon-name-part-type="species" reg="pacificum">pacificum</tp:taxon-name-part></tp:taxon-name></italic><bold>f</bold><italic><tp:taxon-name><tp:taxon-name-part taxon-name-part-type="genus" reg="Tetramorium">T.</tp:taxon-name-part><tp:taxon-name-part taxon-name-part-type="species" reg="simillimum">simillimum</tp:taxon-name-part></tp:taxon-name></italic>.</p></caption><graphic xmlns:xlink="http://www.w3.org/1999/xlink" xlink:href="zookeys-1084-043-g005.jpg" position="float" orientation="portrait" xlink:type="simple" id="oo_638379.jpg"><uri content-type="original_file" xlink:type="simple">https://binary.pensoft.net/fig/638379</uri></graphic></fig></tp:treatment-sec><ref-list><ref id="B16"><mixed-citation xmlns:xlink="http://www.w3.org/1999/xlink" xlink:type="simple"><person-group><name name-style="western"><surname>Yamane</surname><given-names>Sk</given-names></name><name name-style="western"><surname>Fukumoto</surname><given-names>S</given-names></name></person-group> (<year>2017</year>) Chapter 6. Tramp ant species in the Satsunan Islands, 108–131. In: Kagoshima University Biodiversity Study Group (Ed.) Alien Animals and Plants in the Amami Islands. Nanpô-shinsha, Kagoshima. [In Japanese]</mixed-citation></ref><ref id="B4"><mixed-citation xmlns:xlink="http://www.w3.org/1999/xlink" xlink:type="simple"><person-group><name name-style="western"><surname>Bolton</surname><given-names>B</given-names></name></person-group> (<year>1976</year>) <article-title>The ant tribe <tp:taxon-name><tp:taxon-name-part taxon-name-part-type="tribe">Tetramoriini</tp:taxon-name-part></tp:taxon-name> (<tp:taxon-name><tp:taxon-name-part taxon-name-part-type="order">Hymenoptera</tp:taxon-name-part></tp:taxon-name>: <tp:taxon-name><tp:taxon-name-part taxon-name-part-type="family">Formicidae</tp:taxon-name-part></tp:taxon-name>). Constituent genera, review of smaller genera and revision of <italic><tp:taxon-name><tp:taxon-name-part taxon-name-part-type="genus">Triglyphothrix</tp:taxon-name-part></tp:taxon-name></italic> Forel.</article-title><source>Bulletin of the British Museum (Natural History) Entomology Series</source><volume>34</volume>: <fpage>283</fpage>–<lpage>379</lpage>.</mixed-citation></ref></ref-list></tp:taxon-treatment>
