# Supplementary material for: ﻿Japanese Tetramorium queens: identification key and species diagnoses (Hymenoptera, Formicidae, Myrmicinae)
Source: Zookeys. 2022 Jan 26;1084:43–64. doi: 10.3897/zookeys.1084.69767 (PMC8810658; doi:10.3897/zookeys.1084.69767)
Supplement: XML Treatment for Tetramorium nipponense [file zookeys.1084.69767-treatment4.xml]

<!DOCTYPE tp:taxon-treatment
  PUBLIC "-//TaxonX//DTD Taxonomic Treatment Publishing DTD v0 20100105//EN" "tax-treatment-NSO.dtd">
<tp:taxon-treatment xmlns:tp="http://www.plazi.org/taxpub"><tp:treatment-meta><kwd-group><label>Taxon classification</label><kwd>
                <named-content content-type="kingdom">Animalia</named-content>
              </kwd><kwd>
                <named-content content-type="order">Hymenoptera</named-content>
              </kwd><kwd>
                <named-content content-type="family">Formicidae</named-content>
              </kwd></kwd-group><mixed-citation publication-type="journal"><person-group><name><surname>Yamane1</surname><given-names>Seiki</given-names></name><name><surname>Hosoishi2</surname><given-names>Shingo</given-names></name><name><surname>Ito3</surname><given-names>Fuminori</given-names></name></person-group><article-title>﻿Japanese <italic><tp:taxon-name><tp:taxon-name-part taxon-name-part-type="genus" reg="Tetramorium">Tetramorium</tp:taxon-name-part></tp:taxon-name></italic> queens: identification key and species diagnoses (<tp:taxon-name><tp:taxon-name-part taxon-name-part-type="order">Hymenoptera</tp:taxon-name-part></tp:taxon-name>, <tp:taxon-name><tp:taxon-name-part taxon-name-part-type="family">Formicidae</tp:taxon-name-part></tp:taxon-name>, <tp:taxon-name><tp:taxon-name-part taxon-name-part-type="subfamily">Myrmicinae</tp:taxon-name-part></tp:taxon-name>)</article-title><source>Zookeys</source><day>26</day><month>01</month><year>2022</year><volume>1084</volume><fpage>43</fpage><lpage>64</lpage><pub-id pub-id-type="doi">10.3897/zookeys.1084.69767</pub-id></mixed-citation></tp:treatment-meta><tp:nomenclature><label>﻿</label><tp:taxon-name>
              <object-id xmlns:xlink="http://www.w3.org/1999/xlink" content-type="arpha" xlink:type="simple">A6620980-367A-52A3-8F6A-E6E9EDC8DF47</object-id>
              <tp:taxon-name-part taxon-name-part-type="genus" reg="Tetramorium">Tetramorium</tp:taxon-name-part>
              <tp:taxon-name-part taxon-name-part-type="species" reg="nipponense">nipponense</tp:taxon-name-part>
            </tp:taxon-name><tp:taxon-authority>Wheeler, 1928</tp:taxon-authority><xref ref-type="fig" rid="F1">Figs 1j, m</xref><xref ref-type="fig" rid="F2">, 2d</xref><xref ref-type="fig" rid="F4">, 4d</xref><xref ref-type="fig" rid="F5">, 5d</xref></tp:nomenclature><tp:treatment-sec sec-type="Queen diagnosis" id="SECID0ETBBG"><title>Queen diagnosis.</title><p>Measurements (n = 5): <abbrev xmlns:xlink="http://www.w3.org/1999/xlink" xlink:title="total body length" id="ABBRID0EZBBG" xlink:type="simple">TBL</abbrev> 3.5–4 (3.8), <abbrev xmlns:xlink="http://www.w3.org/1999/xlink" xlink:title="head length" id="ABBRID0E4BBG" xlink:type="simple">HL</abbrev> 0.83–0.86 (0.85), <abbrev xmlns:xlink="http://www.w3.org/1999/xlink" xlink:title="head width" id="ABBRID0EBCBG" xlink:type="simple">HW</abbrev> 0.69–0.76 (0.72), <abbrev xmlns:xlink="http://www.w3.org/1999/xlink" xlink:title="length of antennal scape" id="ABBRID0EFCBG" xlink:type="simple">SL</abbrev> 0.54–0.58 (0.56), <abbrev xmlns:xlink="http://www.w3.org/1999/xlink" xlink:title="maximum eye length" id="ABBRID0EJCBG" xlink:type="simple">EL</abbrev> 0.23–0.25 (0.24), <abbrev xmlns:xlink="http://www.w3.org/1999/xlink" xlink:title="maximum eye width" id="ABBRID0ENCBG" xlink:type="simple">EW</abbrev> 0.18–0.2 (0.19), <abbrev xmlns:xlink="http://www.w3.org/1999/xlink" xlink:title="maximum petiolar width" id="ABBRID0ERCBG" xlink:type="simple">PtW</abbrev> 0.28–0.33 (0.3), <abbrev xmlns:xlink="http://www.w3.org/1999/xlink" xlink:title="maximum postpetiole width" id="ABBRID0EVCBG" xlink:type="simple">PptW</abbrev> 0.36–0.41 (0.39), <abbrev xmlns:xlink="http://www.w3.org/1999/xlink" xlink:title="cephalic index" id="ABBRID0EZCBG" xlink:type="simple">CI</abbrev> 82.4–88.4 (85.1), <abbrev xmlns:xlink="http://www.w3.org/1999/xlink" xlink:title="scape index" id="ABBRID0E4CBG" xlink:type="simple">SI</abbrev> 74.7–80 (77.6), <abbrev xmlns:xlink="http://www.w3.org/1999/xlink" xlink:title="eye length index" id="ABBRID0EBDBG" xlink:type="simple">ELI</abbrev> 27.1–29.8 (28.1). Body yellowish-brown, with gaster slightly darker; coxae, femora and tibiae of all legs creamy yellow. Head distinctly longer than broad. Head reticulate, except for frons between clypeus and ocellar area with a few longitudinal carinae; clypeus superficially sculptured and shiny, with three longitudinal carinae. Mandible densely striate. Pronotal dorsum coarsely reticulate; mesonotum longitudinally striate/rugose; propodeum irregularly sculptured and shiny; transverse carinae between propodeal spines absent or weak (at most only one distinct carina present). Lateral face of mesosoma coarsely rugose except for lower portion of mesopleuron weakly sculptured; propodeal spine slender, often weakly up-curved apically. Nodes of petiole and postpetiole entirely puncto-reticulate. Gastral tergite 1 with longitudinal basal striae. Antennal scape and mid- and hind-tibiae with many decumbent to near suberect hairs.</p></tp:treatment-sec><tp:treatment-sec sec-type="Caste difference" id="SECID0EFDBG"><title>Caste difference.</title><p>Worker measurements (n = 5): <abbrev xmlns:xlink="http://www.w3.org/1999/xlink" xlink:title="total body length" id="ABBRID0ELDBG" xlink:type="simple">TBL</abbrev> 2.8–3.0 (2.9), <abbrev xmlns:xlink="http://www.w3.org/1999/xlink" xlink:title="head length" id="ABBRID0EPDBG" xlink:type="simple">HL</abbrev> 0.74–0.79 (0.77), <abbrev xmlns:xlink="http://www.w3.org/1999/xlink" xlink:title="head width" id="ABBRID0ETDBG" xlink:type="simple">HW</abbrev> 0.63–0.7 (0.66), <abbrev xmlns:xlink="http://www.w3.org/1999/xlink" xlink:title="length of antennal scape" id="ABBRID0EXDBG" xlink:type="simple">SL</abbrev> 0.49–0.55 (0.53), <abbrev xmlns:xlink="http://www.w3.org/1999/xlink" xlink:title="maximum eye length" id="ABBRID0E2DBG" xlink:type="simple">EL</abbrev> 0.16–0.18 (0.17), <abbrev xmlns:xlink="http://www.w3.org/1999/xlink" xlink:title="maximum eye width" id="ABBRID0E6DBG" xlink:type="simple">EW</abbrev> 0.12–0.14 (0.13), <abbrev xmlns:xlink="http://www.w3.org/1999/xlink" xlink:title="maximum petiolar width" id="ABBRID0EDEBG" xlink:type="simple">PtW</abbrev> 0.23–0.26 (0.25), <abbrev xmlns:xlink="http://www.w3.org/1999/xlink" xlink:title="maximum postpetiole width" id="ABBRID0EHEBG" xlink:type="simple">PptW</abbrev> 0.28–0.33 (0.30), <abbrev xmlns:xlink="http://www.w3.org/1999/xlink" xlink:title="cephalic index" id="ABBRID0ELEBG" xlink:type="simple">CI</abbrev> 84.0–88.6 (86.4), <abbrev xmlns:xlink="http://www.w3.org/1999/xlink" xlink:title="scape index" id="ABBRID0EPEBG" xlink:type="simple">SI</abbrev> 75.4–85.7 (80.2), <abbrev xmlns:xlink="http://www.w3.org/1999/xlink" xlink:title="eye length index" id="ABBRID0ETEBG" xlink:type="simple">ELI</abbrev> 24.6–27.3 (25.9). Worker very similar to the queen in coloration, structure and sculpture, with the following differences. Body smaller. Eye smaller, distance between anterior margin of eye and mandibular base slightly longer than major diameter of eye; in the queen, the distance slightly shorter than major diameter of eye. Dorsum of mesosoma entirely coarsely reticulate; in the queen, mesonotum with longitudinal rugae/striae that are dense and often irregular. Lower portion of mesopleuron sculptured and slightly mat; in the queen, lower portion with much weaker sculpture and shiny. Propodeal spine up-curved in apical 1/3; in the queen, the spine tending to be straighter throughout. Petiole tends to be longer than in the queen. Long hairs on antennal scape and mid- and hind-tibiae frequently near-suberect; in the queen, these hairs less frequently near suberect.</p></tp:treatment-sec><tp:treatment-sec sec-type="material" id="SECID0EXEBG"><title>Specimens examined.</title><p>Kyushu: 1q (dealate), Umi-jinja, Shikano-shima, Fukuoka-shi, 15.ix.1980, K. Ogata leg. (Figs <xref ref-type="fig" rid="F2">2d</xref>, <xref ref-type="fig" rid="F4">4d</xref>, <xref ref-type="fig" rid="F5">5d</xref>); 6q (winged), Yoshino-chô, Kagoshima-shi, 7.ix.2016, attracted to light, T. Tsukada leg.; 3q (dealate), Kenkôno-mori, Inusako-chô, Kagoshima-shi, 20.iv.2019, dry dead twig on ground, Sk. Yamane leg. (JP19-SKY-022); 3q (dealate), near Hetsuka, Minamiôsumi-chô, Kagoshima-ken, 23.vii.2020, nest under moss, Sk. Yamane leg. (JP20-SKY-069). N. Ryukyus: 1q (dealate), Tashiro-Yumugi, Kuchinoerabu-jima, Ôsumi Islands, 26.vii.2016, nest in dead sasa bamboo, Sk. Yamane leg. (JP16-SKY-70); 2q (dealate), Maeda, Kuchinoerabu-jima, in dead twig on ground, Sk. Yamane leg. (JP16-SKY-120). C. Ryukyus: 1q (dealate), Nagakumo, Tatsugô-chô, Amami-ôshima, Amami Islands, 22.xii.2015, in decayed wood, Sk. Yamane leg. (JP15-SKY-72); Takahachi-yama, Amami-ôshima, 5.iii.2017, in decayed wood, Sk. Yamane leg. (JP17-SKY-20); 7q (winged), Chinase, Naze, Amami-ôshima, 28.viii.2019, attracted to light, K. Kanai leg.; 3q (2 winged, 1 dealate), Yonaha, Okinawa-jima, 5.vii–5.viii.2001, Malaise trap, T. Muroi &amp; C. Nakamura.</p></tp:treatment-sec><tp:treatment-sec sec-type="distribution" id="SECID0EJFBG"><title>Distribution</title><p><bold>in Japan.</bold> Honshu (southern coast), Shikoku, Kyushu, throughout Nansei Islands, Senkaku Islands.</p></tp:treatment-sec><tp:treatment-sec sec-type="remarks" id="SECID0ERFBG"><title>Remarks.</title><p><italic><tp:taxon-name><tp:taxon-name-part taxon-name-part-type="genus" reg="Tetramorium">Tetramorium</tp:taxon-name-part><tp:taxon-name-part taxon-name-part-type="species" reg="nipponense">nipponense</tp:taxon-name-part></tp:taxon-name></italic> belongs to the <italic><tp:taxon-name><tp:taxon-name-part taxon-name-part-type="genus" reg="Tetramorium">T.</tp:taxon-name-part><tp:taxon-name-part taxon-name-part-type="species" reg="bicarinatum">bicarinatum</tp:taxon-name-part></tp:taxon-name></italic> species group (<xref ref-type="bibr" rid="B5">Bolton 1977</xref>) together with <italic><tp:taxon-name><tp:taxon-name-part taxon-name-part-type="genus" reg="Tetramorium">T.</tp:taxon-name-part><tp:taxon-name-part taxon-name-part-type="species" reg="bicarinatum">bicarinatum</tp:taxon-name-part></tp:taxon-name></italic> in Japan. The gaster is generally much paler in colour than in the latter. The shape of the petiole that is frequently used to distinguish between these species in the worker caste is not very useful in the queen, though in <italic><tp:taxon-name><tp:taxon-name-part taxon-name-part-type="genus" reg="Tetramorium">T.</tp:taxon-name-part><tp:taxon-name-part taxon-name-part-type="species" reg="nipponense">nipponense</tp:taxon-name-part></tp:taxon-name></italic> the petiole tends to be longer and have a weakly convex dorsal face (for further discussion, see <italic>Remarks</italic> under <italic><tp:taxon-name><tp:taxon-name-part taxon-name-part-type="genus" reg="Tetramorium">T.</tp:taxon-name-part><tp:taxon-name-part taxon-name-part-type="species" reg="bicarinatum">bicarinatum</tp:taxon-name-part></tp:taxon-name></italic>). Queens of this species are frequently attracted to light and also caught with Malaise traps.</p></tp:treatment-sec><tp:treatment-sec><!--Section generated to contain objects referenced in tp:taxon-treatment.--><fig id="F1" position="float" orientation="portrait"><object-id xmlns:xlink="http://www.w3.org/1999/xlink" content-type="doi" xlink:type="simple">10.3897/zookeys.1084.69767.figure1</object-id><object-id xmlns:xlink="http://www.w3.org/1999/xlink" content-type="arpha" xlink:type="simple">5A5A1D35-3F16-533A-A371-1DB0C1D49ADC</object-id><label>Figure 1.</label><caption><p>Some important characters used in the key to species <bold>a–e</bold> petiole in profile view <bold>a</bold><italic><tp:taxon-name><tp:taxon-name-part taxon-name-part-type="genus" reg="Tetramorium">T.</tp:taxon-name-part><tp:taxon-name-part taxon-name-part-type="species" reg="pacificum">pacificum</tp:taxon-name-part></tp:taxon-name></italic><bold>b</bold><italic><tp:taxon-name><tp:taxon-name-part taxon-name-part-type="genus" reg="Tetramorium">T.</tp:taxon-name-part><tp:taxon-name-part taxon-name-part-type="species" reg="lanuginosum">lanuginosum</tp:taxon-name-part></tp:taxon-name></italic><bold>c</bold><italic><tp:taxon-name><tp:taxon-name-part taxon-name-part-type="genus" reg="Tetramorium">T.</tp:taxon-name-part><tp:taxon-name-part taxon-name-part-type="species" reg="bicarinatum">bicarinatum</tp:taxon-name-part></tp:taxon-name></italic><bold>d</bold><italic><tp:taxon-name><tp:taxon-name-part taxon-name-part-type="genus" reg="Tetramorium">T.</tp:taxon-name-part><tp:taxon-name-part taxon-name-part-type="species" reg="smithi">smithi</tp:taxon-name-part></tp:taxon-name></italic><bold>e</bold><italic><tp:taxon-name><tp:taxon-name-part taxon-name-part-type="genus" reg="Tetramorium">T.</tp:taxon-name-part><tp:taxon-name-part taxon-name-part-type="species" reg="tsushimae">tsushimae</tp:taxon-name-part></tp:taxon-name></italic><bold>f–h</bold> anterior half of first gastral tergite <bold>f</bold><italic><tp:taxon-name><tp:taxon-name-part taxon-name-part-type="genus" reg="Tetramorium">T.</tp:taxon-name-part><tp:taxon-name-part taxon-name-part-type="species" reg="bicarinatum">bicarinatum</tp:taxon-name-part></tp:taxon-name></italic><bold>g</bold><italic><tp:taxon-name><tp:taxon-name-part taxon-name-part-type="genus" reg="Tetramorium">T.</tp:taxon-name-part><tp:taxon-name-part taxon-name-part-type="species" reg="simillimum">simillimum</tp:taxon-name-part></tp:taxon-name></italic><bold>h</bold><italic><tp:taxon-name><tp:taxon-name-part taxon-name-part-type="genus" reg="Tetramorium">T.</tp:taxon-name-part><tp:taxon-name-part taxon-name-part-type="species" reg="lanuginosum">lanuginosum</tp:taxon-name-part></tp:taxon-name></italic><bold>i–k</bold> antennal scape showing pilosity on its anterior margin <bold>l–n</bold> left hindtibia <bold>i, l</bold><tp:taxon-name><tp:taxon-name-part taxon-name-part-type="genus" reg="Tetramorium">T.</tp:taxon-name-part><tp:taxon-name-part taxon-name-part-type="uncertainty-rank">cf.</tp:taxon-name-part><tp:taxon-name-part taxon-name-part-type="species" reg="kraepelini">kraepelini</tp:taxon-name-part></tp:taxon-name><bold>j, m</bold><italic><tp:taxon-name><tp:taxon-name-part taxon-name-part-type="genus" reg="Tetramorium">T.</tp:taxon-name-part><tp:taxon-name-part taxon-name-part-type="species" reg="nipponense">nipponense</tp:taxon-name-part></tp:taxon-name></italic><bold>k, n</bold><italic><tp:taxon-name><tp:taxon-name-part taxon-name-part-type="genus" reg="Tetramorium">T.</tp:taxon-name-part><tp:taxon-name-part taxon-name-part-type="species" reg="simillimum">simillimum</tp:taxon-name-part></tp:taxon-name></italic><bold>o, p</bold> configuration of ocelli <bold>o</bold><italic><tp:taxon-name><tp:taxon-name-part taxon-name-part-type="genus" reg="Tetramorium">T.</tp:taxon-name-part><tp:taxon-name-part taxon-name-part-type="species" reg="tanakai">tanakai</tp:taxon-name-part></tp:taxon-name></italic><bold>p</bold><tp:taxon-name><tp:taxon-name-part taxon-name-part-type="genus" reg="Tetramorium">T.</tp:taxon-name-part><tp:taxon-name-part taxon-name-part-type="uncertainty-rank">cf.</tp:taxon-name-part><tp:taxon-name-part taxon-name-part-type="species" reg="kraepelini">kraepelini</tp:taxon-name-part></tp:taxon-name>.</p></caption><graphic xmlns:xlink="http://www.w3.org/1999/xlink" xlink:href="zookeys-1084-043-g001.jpg" position="float" orientation="portrait" xlink:type="simple" id="oo_638375.jpg"><uri content-type="original_file" xlink:type="simple">https://binary.pensoft.net/fig/638375</uri></graphic></fig><fig id="F2" position="float" orientation="portrait"><object-id xmlns:xlink="http://www.w3.org/1999/xlink" content-type="doi" xlink:type="simple">10.3897/zookeys.1084.69767.figure2</object-id><object-id xmlns:xlink="http://www.w3.org/1999/xlink" content-type="arpha" xlink:type="simple">0C9044ED-24B1-5DB3-8D1E-EED543469E4C</object-id><label>Figure 2.</label><caption><p>Japanese <italic><tp:taxon-name><tp:taxon-name-part taxon-name-part-type="genus" reg="Tetramorium">Tetramorium</tp:taxon-name-part></tp:taxon-name></italic> queens: habitus in profile view <bold>a</bold><italic><tp:taxon-name><tp:taxon-name-part taxon-name-part-type="genus" reg="Tetramorium">T.</tp:taxon-name-part><tp:taxon-name-part taxon-name-part-type="species" reg="bicarinatum">bicarinatum</tp:taxon-name-part></tp:taxon-name></italic> (Nagashima, Kagoshima-ken, Kyushu) <bold>b</bold><tp:taxon-name><tp:taxon-name-part taxon-name-part-type="genus" reg="Tetramorium">T.</tp:taxon-name-part><tp:taxon-name-part taxon-name-part-type="uncertainty-rank">cf.</tp:taxon-name-part><tp:taxon-name-part taxon-name-part-type="species" reg="kraepelini">kraepelini</tp:taxon-name-part></tp:taxon-name> (Itoman, Okinawa-jima, Okinawa-ken) <bold>c</bold><italic><tp:taxon-name><tp:taxon-name-part taxon-name-part-type="genus" reg="Tetramorium">T.</tp:taxon-name-part><tp:taxon-name-part taxon-name-part-type="species" reg="lanuginosum">lanuginosum</tp:taxon-name-part></tp:taxon-name></italic> (Komi, Iriomote-jima, Okinawa-ken) <bold>d</bold><italic><tp:taxon-name><tp:taxon-name-part taxon-name-part-type="genus" reg="Tetramorium">T.</tp:taxon-name-part><tp:taxon-name-part taxon-name-part-type="species" reg="nipponense">nipponense</tp:taxon-name-part></tp:taxon-name></italic> (Umi-jinja, Shikano-shima, Fukuoka-shi) <bold>e</bold><italic><tp:taxon-name><tp:taxon-name-part taxon-name-part-type="genus" reg="Tetramorium">T.</tp:taxon-name-part><tp:taxon-name-part taxon-name-part-type="species" reg="pacificum">pacificum</tp:taxon-name-part></tp:taxon-name></italic> (Upper Thompson Nature Park, Singapore) <bold>f</bold><italic><tp:taxon-name><tp:taxon-name-part taxon-name-part-type="genus" reg="Tetramorium">T.</tp:taxon-name-part><tp:taxon-name-part taxon-name-part-type="species" reg="simillimum">simillimum</tp:taxon-name-part></tp:taxon-name></italic> (Yoron-jima, Amami Is., Kagoshima-ken). (Same specimens were used for ‘head in full-face view’ and ‘habitus in dorsal view’).</p></caption><graphic xmlns:xlink="http://www.w3.org/1999/xlink" xlink:href="zookeys-1084-043-g002.jpg" position="float" orientation="portrait" xlink:type="simple" id="oo_638376.jpg"><uri content-type="original_file" xlink:type="simple">https://binary.pensoft.net/fig/638376</uri></graphic></fig><fig id="F4" position="float" orientation="portrait"><object-id xmlns:xlink="http://www.w3.org/1999/xlink" content-type="doi" xlink:type="simple">10.3897/zookeys.1084.69767.figure4</object-id><object-id xmlns:xlink="http://www.w3.org/1999/xlink" content-type="arpha" xlink:type="simple">9753FBA1-4ED0-5597-913E-271237691631</object-id><label>Figure 4.</label><caption><p>Japanese <italic><tp:taxon-name><tp:taxon-name-part taxon-name-part-type="genus" reg="Tetramorium">Tetramorium</tp:taxon-name-part></tp:taxon-name></italic> queens: head in full-face view <bold>a</bold><italic><tp:taxon-name><tp:taxon-name-part taxon-name-part-type="genus" reg="Tetramorium">T.</tp:taxon-name-part><tp:taxon-name-part taxon-name-part-type="species" reg="bicarinatum">bicarinatum</tp:taxon-name-part></tp:taxon-name></italic><bold>b</bold><tp:taxon-name><tp:taxon-name-part taxon-name-part-type="genus" reg="Tetramorium">T.</tp:taxon-name-part><tp:taxon-name-part taxon-name-part-type="uncertainty-rank">cf.</tp:taxon-name-part><tp:taxon-name-part taxon-name-part-type="species" reg="kraepelini">kraepelini</tp:taxon-name-part></tp:taxon-name><bold>c</bold><italic><tp:taxon-name><tp:taxon-name-part taxon-name-part-type="genus" reg="Tetramorium">T.</tp:taxon-name-part><tp:taxon-name-part taxon-name-part-type="species" reg="lanuginosum">lanuginosum</tp:taxon-name-part></tp:taxon-name></italic><bold>d</bold><italic><tp:taxon-name><tp:taxon-name-part taxon-name-part-type="genus" reg="Tetramorium">T.</tp:taxon-name-part><tp:taxon-name-part taxon-name-part-type="species" reg="nipponense">nipponense</tp:taxon-name-part></tp:taxon-name></italic><bold>e</bold><italic><tp:taxon-name><tp:taxon-name-part taxon-name-part-type="genus" reg="Tetramorium">T.</tp:taxon-name-part><tp:taxon-name-part taxon-name-part-type="species" reg="pacificum">pacificum</tp:taxon-name-part></tp:taxon-name></italic><bold>f</bold><italic><tp:taxon-name><tp:taxon-name-part taxon-name-part-type="genus" reg="Tetramorium">T.</tp:taxon-name-part><tp:taxon-name-part taxon-name-part-type="species" reg="simillimum">simillimum</tp:taxon-name-part></tp:taxon-name></italic><bold>g</bold><italic><tp:taxon-name><tp:taxon-name-part taxon-name-part-type="genus" reg="Tetramorium">T.</tp:taxon-name-part><tp:taxon-name-part taxon-name-part-type="species" reg="smithi">smithi</tp:taxon-name-part></tp:taxon-name></italic><bold>h</bold><italic><tp:taxon-name><tp:taxon-name-part taxon-name-part-type="genus" reg="Tetramorium">T.</tp:taxon-name-part><tp:taxon-name-part taxon-name-part-type="species" reg="tanakai">tanakai</tp:taxon-name-part></tp:taxon-name></italic><bold>i</bold><italic><tp:taxon-name><tp:taxon-name-part taxon-name-part-type="genus" reg="Tetramorium">T.</tp:taxon-name-part><tp:taxon-name-part taxon-name-part-type="species" reg="tsushimae">tsushimae</tp:taxon-name-part></tp:taxon-name></italic>.</p></caption><graphic xmlns:xlink="http://www.w3.org/1999/xlink" xlink:href="zookeys-1084-043-g004.jpg" position="float" orientation="portrait" xlink:type="simple" id="oo_638378.jpg"><uri content-type="original_file" xlink:type="simple">https://binary.pensoft.net/fig/638378</uri></graphic></fig><fig id="F5" position="float" orientation="portrait"><object-id xmlns:xlink="http://www.w3.org/1999/xlink" content-type="doi" xlink:type="simple">10.3897/zookeys.1084.69767.figure5</object-id><object-id xmlns:xlink="http://www.w3.org/1999/xlink" content-type="arpha" xlink:type="simple">77BC4EC6-2CBD-5A2F-B1DD-67B175358243</object-id><label>Figure 5.</label><caption><p>Japanese <italic><tp:taxon-name><tp:taxon-name-part taxon-name-part-type="genus" reg="Tetramorium">Tetramorium</tp:taxon-name-part></tp:taxon-name></italic> queens: habitus in dorsal view <bold>a</bold><italic><tp:taxon-name><tp:taxon-name-part taxon-name-part-type="genus" reg="Tetramorium">T.</tp:taxon-name-part><tp:taxon-name-part taxon-name-part-type="species" reg="bicarinatum">bicarinatum</tp:taxon-name-part></tp:taxon-name></italic><bold>b</bold><tp:taxon-name><tp:taxon-name-part taxon-name-part-type="genus" reg="Tetramorium">T.</tp:taxon-name-part><tp:taxon-name-part taxon-name-part-type="uncertainty-rank">cf.</tp:taxon-name-part><tp:taxon-name-part taxon-name-part-type="species" reg="kraepelini">kraepelini</tp:taxon-name-part></tp:taxon-name><bold>c</bold><italic><tp:taxon-name><tp:taxon-name-part taxon-name-part-type="genus" reg="Tetramorium">T.</tp:taxon-name-part><tp:taxon-name-part taxon-name-part-type="species" reg="lanuginosum">lanuginosum</tp:taxon-name-part></tp:taxon-name></italic><bold>d</bold><italic><tp:taxon-name><tp:taxon-name-part taxon-name-part-type="genus" reg="Tetramorium">T.</tp:taxon-name-part><tp:taxon-name-part taxon-name-part-type="species" reg="nipponense">nipponense</tp:taxon-name-part></tp:taxon-name></italic><bold>e</bold><italic><tp:taxon-name><tp:taxon-name-part taxon-name-part-type="genus" reg="Tetramorium">T.</tp:taxon-name-part><tp:taxon-name-part taxon-name-part-type="species" reg="pacificum">pacificum</tp:taxon-name-part></tp:taxon-name></italic><bold>f</bold><italic><tp:taxon-name><tp:taxon-name-part taxon-name-part-type="genus" reg="Tetramorium">T.</tp:taxon-name-part><tp:taxon-name-part taxon-name-part-type="species" reg="simillimum">simillimum</tp:taxon-name-part></tp:taxon-name></italic>.</p></caption><graphic xmlns:xlink="http://www.w3.org/1999/xlink" xlink:href="zookeys-1084-043-g005.jpg" position="float" orientation="portrait" xlink:type="simple" id="oo_638379.jpg"><uri content-type="original_file" xlink:type="simple">https://binary.pensoft.net/fig/638379</uri></graphic></fig></tp:treatment-sec><ref-list><ref id="B5"><mixed-citation xmlns:xlink="http://www.w3.org/1999/xlink" xlink:type="simple"><person-group><name name-style="western"><surname>Bolton</surname><given-names>B</given-names></name></person-group> (<year>1977</year>) <article-title>The ant tribe <tp:taxon-name><tp:taxon-name-part taxon-name-part-type="tribe">Tetramoriini</tp:taxon-name-part></tp:taxon-name> (<tp:taxon-name><tp:taxon-name-part taxon-name-part-type="order">Hymenoptera</tp:taxon-name-part></tp:taxon-name>: <tp:taxon-name><tp:taxon-name-part taxon-name-part-type="family">Formicidae</tp:taxon-name-part></tp:taxon-name>). The genus <italic><tp:taxon-name><tp:taxon-name-part taxon-name-part-type="genus">Tetramorium</tp:taxon-name-part></tp:taxon-name></italic> Mayr in the Oriental and Indo-Australian regions, and in Australia.</article-title><source>Bulletin of the British Museum (Natural History) Entomology Series</source><volume>36</volume>: <fpage>67</fpage>–<lpage>151</lpage>.</mixed-citation></ref></ref-list></tp:taxon-treatment>
