# Supplementary material for: ﻿Japanese Tetramorium queens: identification key and species diagnoses (Hymenoptera, Formicidae, Myrmicinae)
Source: Zookeys. 2022 Jan 26;1084:43–64. doi: 10.3897/zookeys.1084.69767 (PMC8810658; doi:10.3897/zookeys.1084.69767)
Supplement: XML Treatment for Tetramorium simillimum [file zookeys.1084.69767-treatment6.xml]

<!DOCTYPE tp:taxon-treatment
  PUBLIC "-//TaxonX//DTD Taxonomic Treatment Publishing DTD v0 20100105//EN" "tax-treatment-NSO.dtd">
<tp:taxon-treatment xmlns:tp="http://www.plazi.org/taxpub"><tp:treatment-meta><kwd-group><label>Taxon classification</label><kwd>
                <named-content content-type="kingdom">Animalia</named-content>
              </kwd><kwd>
                <named-content content-type="order">Hymenoptera</named-content>
              </kwd><kwd>
                <named-content content-type="family">Formicidae</named-content>
              </kwd></kwd-group><mixed-citation publication-type="journal"><person-group><name><surname>Yamane1</surname><given-names>Seiki</given-names></name><name><surname>Hosoishi2</surname><given-names>Shingo</given-names></name><name><surname>Ito3</surname><given-names>Fuminori</given-names></name></person-group><article-title>﻿Japanese <italic><tp:taxon-name><tp:taxon-name-part taxon-name-part-type="genus" reg="Tetramorium">Tetramorium</tp:taxon-name-part></tp:taxon-name></italic> queens: identification key and species diagnoses (<tp:taxon-name><tp:taxon-name-part taxon-name-part-type="order">Hymenoptera</tp:taxon-name-part></tp:taxon-name>, <tp:taxon-name><tp:taxon-name-part taxon-name-part-type="family">Formicidae</tp:taxon-name-part></tp:taxon-name>, <tp:taxon-name><tp:taxon-name-part taxon-name-part-type="subfamily">Myrmicinae</tp:taxon-name-part></tp:taxon-name>)</article-title><source>Zookeys</source><day>26</day><month>01</month><year>2022</year><volume>1084</volume><fpage>43</fpage><lpage>64</lpage><pub-id pub-id-type="doi">10.3897/zookeys.1084.69767</pub-id></mixed-citation></tp:treatment-meta><tp:nomenclature><label>﻿</label><tp:taxon-name>
              <object-id xmlns:xlink="http://www.w3.org/1999/xlink" content-type="arpha" xlink:type="simple">02A8C4F4-46F3-56C7-82FD-AFE7A1682BA8</object-id>
              <tp:taxon-name-part taxon-name-part-type="genus" reg="Tetramorium">Tetramorium</tp:taxon-name-part>
              <tp:taxon-name-part taxon-name-part-type="species" reg="simillimum">simillimum</tp:taxon-name-part>
            </tp:taxon-name><tp:taxon-authority>(F. Smith, 1851)</tp:taxon-authority><xref ref-type="fig" rid="F1">Figs 1g, k, n</xref><xref ref-type="fig" rid="F2">, 2f</xref><xref ref-type="fig" rid="F4">, 4f</xref><xref ref-type="fig" rid="F5">, 5f</xref></tp:nomenclature><tp:treatment-sec sec-type="Queen diagnosis" id="SECID0ECRBG"><title>Queen diagnosis.</title><p>Measurements (n = 4): <abbrev xmlns:xlink="http://www.w3.org/1999/xlink" xlink:title="total body length" id="ABBRID0EIRBG" xlink:type="simple">TBL</abbrev> 2.3–2.6 (2.5), <abbrev xmlns:xlink="http://www.w3.org/1999/xlink" xlink:title="head length" id="ABBRID0EMRBG" xlink:type="simple">HL</abbrev> 0.60–0.63 (0.62), <abbrev xmlns:xlink="http://www.w3.org/1999/xlink" xlink:title="head width" id="ABBRID0EQRBG" xlink:type="simple">HW</abbrev> 0.53–0.58 (0.56), <abbrev xmlns:xlink="http://www.w3.org/1999/xlink" xlink:title="length of antennal scape" id="ABBRID0EURBG" xlink:type="simple">SL</abbrev> 0.39–0.43 (0.41), <abbrev xmlns:xlink="http://www.w3.org/1999/xlink" xlink:title="maximum eye length" id="ABBRID0EYRBG" xlink:type="simple">EL</abbrev> 0.17–0.18 (0.18), <abbrev xmlns:xlink="http://www.w3.org/1999/xlink" xlink:title="maximum eye width" id="ABBRID0E3RBG" xlink:type="simple">EW</abbrev> 0.13 (0.13), <abbrev xmlns:xlink="http://www.w3.org/1999/xlink" xlink:title="maximum petiolar width" id="ABBRID0EASBG" xlink:type="simple">PtW</abbrev> 0.20–0.23 (0.22), <abbrev xmlns:xlink="http://www.w3.org/1999/xlink" xlink:title="maximum postpetiole width" id="ABBRID0EESBG" xlink:type="simple">PptW</abbrev> 0.25–0.28 (0.27). Body yellowish-brown, with darker gaster and light brown to yellow legs. Dorsum of head with dense and longitudinal striae that are regular and parallel; interspaces microsculptured and mat. Clypeus with strong median carina; other longitudinal carinae weak, indistinct; anterior margin entire. Distance between anterior eye margin and mandibular base distinctly shorter than major diameter of eye. Dorsum of mesosoma entirely sculptured; pronotum reticulate, with anterolateral corner angulate; entire mesonotum densely with longitudinal striae; in profile lateral face of mesosoma entirely sculptured; upper portion of mesopleuron rugose and lower portion densely punctate (sometimes punctation weak). Propodeum with longitudinally puncto-striate dorsum and transversely puncto-striate declivity, entirely mat, without transverse carinae between propodeal spines; propodeal spine short, apically blunt, only slightly longer than metapleural lobe. Petiolar node anteriorly sharply truncate; petiole and postpetiole entirely sculptured; ventre of petiolar peduncle superficially sculptured and weakly shiny; nodes of both petiole and postpetiole coarsely punctured. Gastral tergite 1 in basal 1/3 densely and minutely punctate or coriaceous, mat or weakly shiny. Antennal scape and mid- and hind-tibiae without erect hairs. Erect body hairs not tapering apicad, apically often truncate or blunt.</p></tp:treatment-sec><tp:treatment-sec sec-type="Caste difference" id="SECID0EISBG"><title>Caste difference.</title><p>Worker measurements (n = 5): <abbrev xmlns:xlink="http://www.w3.org/1999/xlink" xlink:title="total body length" id="ABBRID0EOSBG" xlink:type="simple">TBL</abbrev> 1.8–2.1 (1.9), <abbrev xmlns:xlink="http://www.w3.org/1999/xlink" xlink:title="head length" id="ABBRID0ESSBG" xlink:type="simple">HL</abbrev> 0.53–0.59 (0.56), <abbrev xmlns:xlink="http://www.w3.org/1999/xlink" xlink:title="head width" id="ABBRID0EWSBG" xlink:type="simple">HW</abbrev> 0.45–0.53 (0.49), <abbrev xmlns:xlink="http://www.w3.org/1999/xlink" xlink:title="length of antennal scape" id="ABBRID0E1SBG" xlink:type="simple">SL</abbrev> 0.33–0.39 (0.36), <abbrev xmlns:xlink="http://www.w3.org/1999/xlink" xlink:title="maximum eye length" id="ABBRID0E5SBG" xlink:type="simple">EL</abbrev> 0.11–0.13 (0.12), <abbrev xmlns:xlink="http://www.w3.org/1999/xlink" xlink:title="maximum eye width" id="ABBRID0ECTBG" xlink:type="simple">EW</abbrev> 0.08–0.09 (0.08), <abbrev xmlns:xlink="http://www.w3.org/1999/xlink" xlink:title="maximum petiolar width" id="ABBRID0EGTBG" xlink:type="simple">PtW</abbrev> 0.16–0.18 (0.17), <abbrev xmlns:xlink="http://www.w3.org/1999/xlink" xlink:title="maximum postpetiole width" id="ABBRID0EKTBG" xlink:type="simple">PptW</abbrev> 0.19–0.23 (0.21), <abbrev xmlns:xlink="http://www.w3.org/1999/xlink" xlink:title="cephalic index" id="ABBRID0EOTBG" xlink:type="simple">CI</abbrev> 83.3–89.8 (87.4), <abbrev xmlns:xlink="http://www.w3.org/1999/xlink" xlink:title="scape index" id="ABBRID0ESTBG" xlink:type="simple">SI</abbrev> 71.7–77.6 (74.6), <abbrev xmlns:xlink="http://www.w3.org/1999/xlink" xlink:title="eye length index" id="ABBRID0EWTBG" xlink:type="simple">ELI</abbrev> 20.0–22.6 (21.1). Worker very similar to the queen, but with the following differences. Body smaller than in the queen. Distance between anterior eye margin and mandibular base as long as or slightly longer than major diameter of eye; in the queen, the distance much shorter than major eye diameter. Mesonotum coarsely rugoso-reticulate, rugae wavy and irregular; in the queen striae fine and regular. Gastral tergite 1 entirely smooth and shiny; in the queen basal area of the tergite micropunctured and mat (sometimes microsculpture very faint and cuticle weakly shiny). Apical truncation of erect hairs on head and mesosoma more distinct; in the queen, erect hairs often not typically truncate.</p></tp:treatment-sec><tp:treatment-sec sec-type="material" id="SECID0E1TBG"><title>Specimens examined.</title><p>C. Ryukyus: 1q, (dealate), Nagahama-chô, Naze, Amami-ôshima, 17.vi.2017, in dead twig on ground, F. Ito leg.; 1q (dealate), same loc., date and nesting site, F. Ito (FI17–102); 2q (dealate), Yoron-jima, 28.v–2.vi.1999 (Figs <xref ref-type="fig" rid="F2">2f</xref>, <xref ref-type="fig" rid="F4">4f</xref>, <xref ref-type="fig" rid="F5">5f</xref>).</p></tp:treatment-sec><tp:treatment-sec sec-type="distribution" id="SECID0EMUBG"><title>Distribution</title><p><bold>in Japan.</bold> Nansei Islands, Ogasawara Islands, Volcano Island. Northern limit lies in Kodakara-jima of the Tokara Islands (<xref ref-type="bibr" rid="B16">Yamane and Fukumoto 2017</xref>).</p></tp:treatment-sec><tp:treatment-sec sec-type="remarks" id="SECID0EYUBG"><title>Remarks.</title><p><italic><tp:taxon-name><tp:taxon-name-part taxon-name-part-type="genus" reg="Tetramorium">Tetramorium</tp:taxon-name-part><tp:taxon-name-part taxon-name-part-type="species" reg="simillimum">simillimum</tp:taxon-name-part></tp:taxon-name></italic> belongs to the <italic><tp:taxon-name><tp:taxon-name-part taxon-name-part-type="genus" reg="Tetramorium">T.</tp:taxon-name-part><tp:taxon-name-part taxon-name-part-type="species" reg="simillimum">simillimum</tp:taxon-name-part></tp:taxon-name></italic> species group (<xref ref-type="bibr" rid="B5">Bolton 1977</xref>). In the queen, it is easily distinguished from other Japanese congeners by the following character conditions: i) dorsum of head with regular longitudinal striae, with interspaces densely sculptured and mat; ii) erect body hairs not sharply pointed apically; iii) petiole anteriorly truncate, with dorsal face clearly separated from anterior slope with sharp angle; iv) basal 1/3 of gastral tergite 1 micropunctate or coriaceous and mat (sometimes weakly shiny). This species is a famous tramp of African origin (<xref ref-type="bibr" rid="B5">Bolton 1977</xref>; <xref ref-type="bibr" rid="B18">Yoshimura 2020</xref>).</p></tp:treatment-sec><tp:treatment-sec><!--Section generated to contain objects referenced in tp:taxon-treatment.--><fig id="F1" position="float" orientation="portrait"><object-id xmlns:xlink="http://www.w3.org/1999/xlink" content-type="doi" xlink:type="simple">10.3897/zookeys.1084.69767.figure1</object-id><object-id xmlns:xlink="http://www.w3.org/1999/xlink" content-type="arpha" xlink:type="simple">5A5A1D35-3F16-533A-A371-1DB0C1D49ADC</object-id><label>Figure 1.</label><caption><p>Some important characters used in the key to species <bold>a–e</bold> petiole in profile view <bold>a</bold><italic><tp:taxon-name><tp:taxon-name-part taxon-name-part-type="genus" reg="Tetramorium">T.</tp:taxon-name-part><tp:taxon-name-part taxon-name-part-type="species" reg="pacificum">pacificum</tp:taxon-name-part></tp:taxon-name></italic><bold>b</bold><italic><tp:taxon-name><tp:taxon-name-part taxon-name-part-type="genus" reg="Tetramorium">T.</tp:taxon-name-part><tp:taxon-name-part taxon-name-part-type="species" reg="lanuginosum">lanuginosum</tp:taxon-name-part></tp:taxon-name></italic><bold>c</bold><italic><tp:taxon-name><tp:taxon-name-part taxon-name-part-type="genus" reg="Tetramorium">T.</tp:taxon-name-part><tp:taxon-name-part taxon-name-part-type="species" reg="bicarinatum">bicarinatum</tp:taxon-name-part></tp:taxon-name></italic><bold>d</bold><italic><tp:taxon-name><tp:taxon-name-part taxon-name-part-type="genus" reg="Tetramorium">T.</tp:taxon-name-part><tp:taxon-name-part taxon-name-part-type="species" reg="smithi">smithi</tp:taxon-name-part></tp:taxon-name></italic><bold>e</bold><italic><tp:taxon-name><tp:taxon-name-part taxon-name-part-type="genus" reg="Tetramorium">T.</tp:taxon-name-part><tp:taxon-name-part taxon-name-part-type="species" reg="tsushimae">tsushimae</tp:taxon-name-part></tp:taxon-name></italic><bold>f–h</bold> anterior half of first gastral tergite <bold>f</bold><italic><tp:taxon-name><tp:taxon-name-part taxon-name-part-type="genus" reg="Tetramorium">T.</tp:taxon-name-part><tp:taxon-name-part taxon-name-part-type="species" reg="bicarinatum">bicarinatum</tp:taxon-name-part></tp:taxon-name></italic><bold>g</bold><italic><tp:taxon-name><tp:taxon-name-part taxon-name-part-type="genus" reg="Tetramorium">T.</tp:taxon-name-part><tp:taxon-name-part taxon-name-part-type="species" reg="simillimum">simillimum</tp:taxon-name-part></tp:taxon-name></italic><bold>h</bold><italic><tp:taxon-name><tp:taxon-name-part taxon-name-part-type="genus" reg="Tetramorium">T.</tp:taxon-name-part><tp:taxon-name-part taxon-name-part-type="species" reg="lanuginosum">lanuginosum</tp:taxon-name-part></tp:taxon-name></italic><bold>i–k</bold> antennal scape showing pilosity on its anterior margin <bold>l–n</bold> left hindtibia <bold>i, l</bold><tp:taxon-name><tp:taxon-name-part taxon-name-part-type="genus" reg="Tetramorium">T.</tp:taxon-name-part><tp:taxon-name-part taxon-name-part-type="uncertainty-rank">cf.</tp:taxon-name-part><tp:taxon-name-part taxon-name-part-type="species" reg="kraepelini">kraepelini</tp:taxon-name-part></tp:taxon-name><bold>j, m</bold><italic><tp:taxon-name><tp:taxon-name-part taxon-name-part-type="genus" reg="Tetramorium">T.</tp:taxon-name-part><tp:taxon-name-part taxon-name-part-type="species" reg="nipponense">nipponense</tp:taxon-name-part></tp:taxon-name></italic><bold>k, n</bold><italic><tp:taxon-name><tp:taxon-name-part taxon-name-part-type="genus" reg="Tetramorium">T.</tp:taxon-name-part><tp:taxon-name-part taxon-name-part-type="species" reg="simillimum">simillimum</tp:taxon-name-part></tp:taxon-name></italic><bold>o, p</bold> configuration of ocelli <bold>o</bold><italic><tp:taxon-name><tp:taxon-name-part taxon-name-part-type="genus" reg="Tetramorium">T.</tp:taxon-name-part><tp:taxon-name-part taxon-name-part-type="species" reg="tanakai">tanakai</tp:taxon-name-part></tp:taxon-name></italic><bold>p</bold><tp:taxon-name><tp:taxon-name-part taxon-name-part-type="genus" reg="Tetramorium">T.</tp:taxon-name-part><tp:taxon-name-part taxon-name-part-type="uncertainty-rank">cf.</tp:taxon-name-part><tp:taxon-name-part taxon-name-part-type="species" reg="kraepelini">kraepelini</tp:taxon-name-part></tp:taxon-name>.</p></caption><graphic xmlns:xlink="http://www.w3.org/1999/xlink" xlink:href="zookeys-1084-043-g001.jpg" position="float" orientation="portrait" xlink:type="simple" id="oo_638375.jpg"><uri content-type="original_file" xlink:type="simple">https://binary.pensoft.net/fig/638375</uri></graphic></fig><fig id="F2" position="float" orientation="portrait"><object-id xmlns:xlink="http://www.w3.org/1999/xlink" content-type="doi" xlink:type="simple">10.3897/zookeys.1084.69767.figure2</object-id><object-id xmlns:xlink="http://www.w3.org/1999/xlink" content-type="arpha" xlink:type="simple">0C9044ED-24B1-5DB3-8D1E-EED543469E4C</object-id><label>Figure 2.</label><caption><p>Japanese <italic><tp:taxon-name><tp:taxon-name-part taxon-name-part-type="genus" reg="Tetramorium">Tetramorium</tp:taxon-name-part></tp:taxon-name></italic> queens: habitus in profile view <bold>a</bold><italic><tp:taxon-name><tp:taxon-name-part taxon-name-part-type="genus" reg="Tetramorium">T.</tp:taxon-name-part><tp:taxon-name-part taxon-name-part-type="species" reg="bicarinatum">bicarinatum</tp:taxon-name-part></tp:taxon-name></italic> (Nagashima, Kagoshima-ken, Kyushu) <bold>b</bold><tp:taxon-name><tp:taxon-name-part taxon-name-part-type="genus" reg="Tetramorium">T.</tp:taxon-name-part><tp:taxon-name-part taxon-name-part-type="uncertainty-rank">cf.</tp:taxon-name-part><tp:taxon-name-part taxon-name-part-type="species" reg="kraepelini">kraepelini</tp:taxon-name-part></tp:taxon-name> (Itoman, Okinawa-jima, Okinawa-ken) <bold>c</bold><italic><tp:taxon-name><tp:taxon-name-part taxon-name-part-type="genus" reg="Tetramorium">T.</tp:taxon-name-part><tp:taxon-name-part taxon-name-part-type="species" reg="lanuginosum">lanuginosum</tp:taxon-name-part></tp:taxon-name></italic> (Komi, Iriomote-jima, Okinawa-ken) <bold>d</bold><italic><tp:taxon-name><tp:taxon-name-part taxon-name-part-type="genus" reg="Tetramorium">T.</tp:taxon-name-part><tp:taxon-name-part taxon-name-part-type="species" reg="nipponense">nipponense</tp:taxon-name-part></tp:taxon-name></italic> (Umi-jinja, Shikano-shima, Fukuoka-shi) <bold>e</bold><italic><tp:taxon-name><tp:taxon-name-part taxon-name-part-type="genus" reg="Tetramorium">T.</tp:taxon-name-part><tp:taxon-name-part taxon-name-part-type="species" reg="pacificum">pacificum</tp:taxon-name-part></tp:taxon-name></italic> (Upper Thompson Nature Park, Singapore) <bold>f</bold><italic><tp:taxon-name><tp:taxon-name-part taxon-name-part-type="genus" reg="Tetramorium">T.</tp:taxon-name-part><tp:taxon-name-part taxon-name-part-type="species" reg="simillimum">simillimum</tp:taxon-name-part></tp:taxon-name></italic> (Yoron-jima, Amami Is., Kagoshima-ken). (Same specimens were used for ‘head in full-face view’ and ‘habitus in dorsal view’).</p></caption><graphic xmlns:xlink="http://www.w3.org/1999/xlink" xlink:href="zookeys-1084-043-g002.jpg" position="float" orientation="portrait" xlink:type="simple" id="oo_638376.jpg"><uri content-type="original_file" xlink:type="simple">https://binary.pensoft.net/fig/638376</uri></graphic></fig><fig id="F4" position="float" orientation="portrait"><object-id xmlns:xlink="http://www.w3.org/1999/xlink" content-type="doi" xlink:type="simple">10.3897/zookeys.1084.69767.figure4</object-id><object-id xmlns:xlink="http://www.w3.org/1999/xlink" content-type="arpha" xlink:type="simple">9753FBA1-4ED0-5597-913E-271237691631</object-id><label>Figure 4.</label><caption><p>Japanese <italic><tp:taxon-name><tp:taxon-name-part taxon-name-part-type="genus" reg="Tetramorium">Tetramorium</tp:taxon-name-part></tp:taxon-name></italic> queens: head in full-face view <bold>a</bold><italic><tp:taxon-name><tp:taxon-name-part taxon-name-part-type="genus" reg="Tetramorium">T.</tp:taxon-name-part><tp:taxon-name-part taxon-name-part-type="species" reg="bicarinatum">bicarinatum</tp:taxon-name-part></tp:taxon-name></italic><bold>b</bold><tp:taxon-name><tp:taxon-name-part taxon-name-part-type="genus" reg="Tetramorium">T.</tp:taxon-name-part><tp:taxon-name-part taxon-name-part-type="uncertainty-rank">cf.</tp:taxon-name-part><tp:taxon-name-part taxon-name-part-type="species" reg="kraepelini">kraepelini</tp:taxon-name-part></tp:taxon-name><bold>c</bold><italic><tp:taxon-name><tp:taxon-name-part taxon-name-part-type="genus" reg="Tetramorium">T.</tp:taxon-name-part><tp:taxon-name-part taxon-name-part-type="species" reg="lanuginosum">lanuginosum</tp:taxon-name-part></tp:taxon-name></italic><bold>d</bold><italic><tp:taxon-name><tp:taxon-name-part taxon-name-part-type="genus" reg="Tetramorium">T.</tp:taxon-name-part><tp:taxon-name-part taxon-name-part-type="species" reg="nipponense">nipponense</tp:taxon-name-part></tp:taxon-name></italic><bold>e</bold><italic><tp:taxon-name><tp:taxon-name-part taxon-name-part-type="genus" reg="Tetramorium">T.</tp:taxon-name-part><tp:taxon-name-part taxon-name-part-type="species" reg="pacificum">pacificum</tp:taxon-name-part></tp:taxon-name></italic><bold>f</bold><italic><tp:taxon-name><tp:taxon-name-part taxon-name-part-type="genus" reg="Tetramorium">T.</tp:taxon-name-part><tp:taxon-name-part taxon-name-part-type="species" reg="simillimum">simillimum</tp:taxon-name-part></tp:taxon-name></italic><bold>g</bold><italic><tp:taxon-name><tp:taxon-name-part taxon-name-part-type="genus" reg="Tetramorium">T.</tp:taxon-name-part><tp:taxon-name-part taxon-name-part-type="species" reg="smithi">smithi</tp:taxon-name-part></tp:taxon-name></italic><bold>h</bold><italic><tp:taxon-name><tp:taxon-name-part taxon-name-part-type="genus" reg="Tetramorium">T.</tp:taxon-name-part><tp:taxon-name-part taxon-name-part-type="species" reg="tanakai">tanakai</tp:taxon-name-part></tp:taxon-name></italic><bold>i</bold><italic><tp:taxon-name><tp:taxon-name-part taxon-name-part-type="genus" reg="Tetramorium">T.</tp:taxon-name-part><tp:taxon-name-part taxon-name-part-type="species" reg="tsushimae">tsushimae</tp:taxon-name-part></tp:taxon-name></italic>.</p></caption><graphic xmlns:xlink="http://www.w3.org/1999/xlink" xlink:href="zookeys-1084-043-g004.jpg" position="float" orientation="portrait" xlink:type="simple" id="oo_638378.jpg"><uri content-type="original_file" xlink:type="simple">https://binary.pensoft.net/fig/638378</uri></graphic></fig><fig id="F5" position="float" orientation="portrait"><object-id xmlns:xlink="http://www.w3.org/1999/xlink" content-type="doi" xlink:type="simple">10.3897/zookeys.1084.69767.figure5</object-id><object-id xmlns:xlink="http://www.w3.org/1999/xlink" content-type="arpha" xlink:type="simple">77BC4EC6-2CBD-5A2F-B1DD-67B175358243</object-id><label>Figure 5.</label><caption><p>Japanese <italic><tp:taxon-name><tp:taxon-name-part taxon-name-part-type="genus" reg="Tetramorium">Tetramorium</tp:taxon-name-part></tp:taxon-name></italic> queens: habitus in dorsal view <bold>a</bold><italic><tp:taxon-name><tp:taxon-name-part taxon-name-part-type="genus" reg="Tetramorium">T.</tp:taxon-name-part><tp:taxon-name-part taxon-name-part-type="species" reg="bicarinatum">bicarinatum</tp:taxon-name-part></tp:taxon-name></italic><bold>b</bold><tp:taxon-name><tp:taxon-name-part taxon-name-part-type="genus" reg="Tetramorium">T.</tp:taxon-name-part><tp:taxon-name-part taxon-name-part-type="uncertainty-rank">cf.</tp:taxon-name-part><tp:taxon-name-part taxon-name-part-type="species" reg="kraepelini">kraepelini</tp:taxon-name-part></tp:taxon-name><bold>c</bold><italic><tp:taxon-name><tp:taxon-name-part taxon-name-part-type="genus" reg="Tetramorium">T.</tp:taxon-name-part><tp:taxon-name-part taxon-name-part-type="species" reg="lanuginosum">lanuginosum</tp:taxon-name-part></tp:taxon-name></italic><bold>d</bold><italic><tp:taxon-name><tp:taxon-name-part taxon-name-part-type="genus" reg="Tetramorium">T.</tp:taxon-name-part><tp:taxon-name-part taxon-name-part-type="species" reg="nipponense">nipponense</tp:taxon-name-part></tp:taxon-name></italic><bold>e</bold><italic><tp:taxon-name><tp:taxon-name-part taxon-name-part-type="genus" reg="Tetramorium">T.</tp:taxon-name-part><tp:taxon-name-part taxon-name-part-type="species" reg="pacificum">pacificum</tp:taxon-name-part></tp:taxon-name></italic><bold>f</bold><italic><tp:taxon-name><tp:taxon-name-part taxon-name-part-type="genus" reg="Tetramorium">T.</tp:taxon-name-part><tp:taxon-name-part taxon-name-part-type="species" reg="simillimum">simillimum</tp:taxon-name-part></tp:taxon-name></italic>.</p></caption><graphic xmlns:xlink="http://www.w3.org/1999/xlink" xlink:href="zookeys-1084-043-g005.jpg" position="float" orientation="portrait" xlink:type="simple" id="oo_638379.jpg"><uri content-type="original_file" xlink:type="simple">https://binary.pensoft.net/fig/638379</uri></graphic></fig></tp:treatment-sec><ref-list><ref id="B16"><mixed-citation xmlns:xlink="http://www.w3.org/1999/xlink" xlink:type="simple"><person-group><name name-style="western"><surname>Yamane</surname><given-names>Sk</given-names></name><name name-style="western"><surname>Fukumoto</surname><given-names>S</given-names></name></person-group> (<year>2017</year>) Chapter 6. Tramp ant species in the Satsunan Islands, 108–131. In: Kagoshima University Biodiversity Study Group (Ed.) Alien Animals and Plants in the Amami Islands. Nanpô-shinsha, Kagoshima. [In Japanese]</mixed-citation></ref><ref id="B5"><mixed-citation xmlns:xlink="http://www.w3.org/1999/xlink" xlink:type="simple"><person-group><name name-style="western"><surname>Bolton</surname><given-names>B</given-names></name></person-group> (<year>1977</year>) <article-title>The ant tribe <tp:taxon-name><tp:taxon-name-part taxon-name-part-type="tribe">Tetramoriini</tp:taxon-name-part></tp:taxon-name> (<tp:taxon-name><tp:taxon-name-part taxon-name-part-type="order">Hymenoptera</tp:taxon-name-part></tp:taxon-name>: <tp:taxon-name><tp:taxon-name-part taxon-name-part-type="family">Formicidae</tp:taxon-name-part></tp:taxon-name>). The genus <italic><tp:taxon-name><tp:taxon-name-part taxon-name-part-type="genus">Tetramorium</tp:taxon-name-part></tp:taxon-name></italic> Mayr in the Oriental and Indo-Australian regions, and in Australia.</article-title><source>Bulletin of the British Museum (Natural History) Entomology Series</source><volume>36</volume>: <fpage>67</fpage>–<lpage>151</lpage>.</mixed-citation></ref><ref id="B18"><mixed-citation xmlns:xlink="http://www.w3.org/1999/xlink" xlink:type="simple"><person-group><name name-style="western"><surname>Yoshimura</surname><given-names>M</given-names></name></person-group> (<year>2020</year>) Chapter 4. Taxonomy of alien ants, 34–50. In: Hashimoto Y. (Ed.) Gairaiari no Hanashi. Asakura Shoten, Tokyo. [In Japanese]</mixed-citation></ref></ref-list></tp:taxon-treatment>
