# Supplementary material for: ﻿Japanese Tetramorium queens: identification key and species diagnoses (Hymenoptera, Formicidae, Myrmicinae)
Source: Zookeys. 2022 Jan 26;1084:43–64. doi: 10.3897/zookeys.1084.69767 (PMC8810658; doi:10.3897/zookeys.1084.69767)
Supplement: XML Treatment for Tetramorium smithi [file zookeys.1084.69767-treatment7.xml]

<!DOCTYPE tp:taxon-treatment
  PUBLIC "-//TaxonX//DTD Taxonomic Treatment Publishing DTD v0 20100105//EN" "tax-treatment-NSO.dtd">
<tp:taxon-treatment xmlns:tp="http://www.plazi.org/taxpub"><tp:treatment-meta><kwd-group><label>Taxon classification</label><kwd>
                <named-content content-type="kingdom">Animalia</named-content>
              </kwd><kwd>
                <named-content content-type="order">Hymenoptera</named-content>
              </kwd><kwd>
                <named-content content-type="family">Formicidae</named-content>
              </kwd></kwd-group><mixed-citation publication-type="journal"><person-group><name><surname>Yamane1</surname><given-names>Seiki</given-names></name><name><surname>Hosoishi2</surname><given-names>Shingo</given-names></name><name><surname>Ito3</surname><given-names>Fuminori</given-names></name></person-group><article-title>﻿Japanese <italic><tp:taxon-name><tp:taxon-name-part taxon-name-part-type="genus" reg="Tetramorium">Tetramorium</tp:taxon-name-part></tp:taxon-name></italic> queens: identification key and species diagnoses (<tp:taxon-name><tp:taxon-name-part taxon-name-part-type="order">Hymenoptera</tp:taxon-name-part></tp:taxon-name>, <tp:taxon-name><tp:taxon-name-part taxon-name-part-type="family">Formicidae</tp:taxon-name-part></tp:taxon-name>, <tp:taxon-name><tp:taxon-name-part taxon-name-part-type="subfamily">Myrmicinae</tp:taxon-name-part></tp:taxon-name>)</article-title><source>Zookeys</source><day>26</day><month>01</month><year>2022</year><volume>1084</volume><fpage>43</fpage><lpage>64</lpage><pub-id pub-id-type="doi">10.3897/zookeys.1084.69767</pub-id></mixed-citation></tp:treatment-meta><tp:nomenclature><label>﻿</label><tp:taxon-name>
              <object-id xmlns:xlink="http://www.w3.org/1999/xlink" content-type="arpha" xlink:type="simple">1D9040B9-36E0-55CC-BAD7-9255CAC31301</object-id>
              <tp:taxon-name-part taxon-name-part-type="genus" reg="Tetramorium">Tetramorium</tp:taxon-name-part>
              <tp:taxon-name-part taxon-name-part-type="species" reg="smithi">smithi</tp:taxon-name-part>
            </tp:taxon-name><tp:taxon-authority>Mayr, 1879</tp:taxon-authority><xref ref-type="fig" rid="F1">Figs 1d</xref><xref ref-type="fig" rid="F3">, 3a</xref><xref ref-type="fig" rid="F4">, 4g</xref><xref ref-type="fig" rid="F6">, 6a</xref></tp:nomenclature><tp:treatment-sec sec-type="Queen diagnosis" id="SECID0EVXBG"><title>Queen diagnosis.</title><p>Measurements (n = 2): <abbrev xmlns:xlink="http://www.w3.org/1999/xlink" xlink:title="total body length" id="ABBRID0E2XBG" xlink:type="simple">TBL</abbrev> 3.4/3.1, <abbrev xmlns:xlink="http://www.w3.org/1999/xlink" xlink:title="head length" id="ABBRID0E6XBG" xlink:type="simple">HL</abbrev> 0.73/0.74, <abbrev xmlns:xlink="http://www.w3.org/1999/xlink" xlink:title="head width" id="ABBRID0EDYBG" xlink:type="simple">HW</abbrev> 0.70/0.71, <abbrev xmlns:xlink="http://www.w3.org/1999/xlink" xlink:title="length of antennal scape" id="ABBRID0EHYBG" xlink:type="simple">SL</abbrev> 0.43/0.43, <abbrev xmlns:xlink="http://www.w3.org/1999/xlink" xlink:title="maximum eye length" id="ABBRID0ELYBG" xlink:type="simple">EL</abbrev> 0.21/0.19, <abbrev xmlns:xlink="http://www.w3.org/1999/xlink" xlink:title="maximum eye width" id="ABBRID0EPYBG" xlink:type="simple">EW</abbrev> 0.17/0.17, <abbrev xmlns:xlink="http://www.w3.org/1999/xlink" xlink:title="maximum petiolar width" id="ABBRID0ETYBG" xlink:type="simple">PtW</abbrev> o.29/0.27, PpW 0.42/0.38, <abbrev xmlns:xlink="http://www.w3.org/1999/xlink" xlink:title="cephalic index" id="ABBRID0EXYBG" xlink:type="simple">CI</abbrev> 95.9/95.9, <abbrev xmlns:xlink="http://www.w3.org/1999/xlink" xlink:title="scape index" id="ABBRID0E2YBG" xlink:type="simple">SI</abbrev> 61.4/60.6, <abbrev xmlns:xlink="http://www.w3.org/1999/xlink" xlink:title="eye length index" id="ABBRID0E6YBG" xlink:type="simple">ELI</abbrev> 28.8/25.7. Head, mesosoma and waist brown to reddish-brown, with dorsum of head, antenna and legs dark brown; gaster black. Dorsum of head longitudinally rugose; other portions of head puncto-reticulate. Frontal carina strong, defining dorsal margin of antennal scrobe; antennal scrobe superficially sculptured and shiny. Clypeus with three longitudinal carinae, with anterior margin entire. Mandible superficially sculptured and shiny. Antenna with 11 segments. With mesosoma in dorsal view, pronotum sparsely transversely rugose; mesonotum and propodeal dorsum densely with longitudinal parallel rugae; propodeal declivity partly smooth, shiny; transverse carinae absent between propodeal spines; in profile view, pronotum, metapleuron and lateral face of propodeum rugose or irregularly sculptured; mesopleuron, especially on lower portion, with weaker sculpture and somewhat shiny. Petiole and postpetiole with smooth portions on their dorsum; petiolar peduncle and sternite smooth and shiny; lateral face of petiolar node and lateral and ventral faces of postpetiole sculptured; petiole ventrally with sharp longitudinal ridge throughout; postpetiole more than 1.4 times as broad as petiole in dorsal view. Gastral tergite 1 entirely smooth and shiny. Hairs on antennal scape and mid- and hind-tibiae decumbent to appressed; those on tibiae slightly approaching suberect.</p></tp:treatment-sec><tp:treatment-sec sec-type="Caste difference" id="SECID0EDZBG"><title>Caste difference.</title><p>Worker measurements (n = 5): <abbrev xmlns:xlink="http://www.w3.org/1999/xlink" xlink:title="total body length" id="ABBRID0EJZBG" xlink:type="simple">TBL</abbrev> 2.1–2.3 (2.2), <abbrev xmlns:xlink="http://www.w3.org/1999/xlink" xlink:title="head length" id="ABBRID0ENZBG" xlink:type="simple">HL</abbrev> 0.64–0.68 (0.65), <abbrev xmlns:xlink="http://www.w3.org/1999/xlink" xlink:title="head width" id="ABBRID0ERZBG" xlink:type="simple">HW</abbrev> 0.56–0.60 (0.59), <abbrev xmlns:xlink="http://www.w3.org/1999/xlink" xlink:title="length of antennal scape" id="ABBRID0EVZBG" xlink:type="simple">SL</abbrev> 0.38–0.41 (0.40), <abbrev xmlns:xlink="http://www.w3.org/1999/xlink" xlink:title="maximum eye length" id="ABBRID0EZZBG" xlink:type="simple">EL</abbrev> 0.15–0.17 (0.16), <abbrev xmlns:xlink="http://www.w3.org/1999/xlink" xlink:title="maximum eye width" id="ABBRID0E4ZBG" xlink:type="simple">EW</abbrev> 0.10–0.12 (0.11), <abbrev xmlns:xlink="http://www.w3.org/1999/xlink" xlink:title="maximum petiolar width" id="ABBRID0EB1BG" xlink:type="simple">PtW</abbrev> 0.19–0.23 (0.21), <abbrev xmlns:xlink="http://www.w3.org/1999/xlink" xlink:title="maximum postpetiole width" id="ABBRID0EF1BG" xlink:type="simple">PptW</abbrev> 0.28–0.30 (0.29), <abbrev xmlns:xlink="http://www.w3.org/1999/xlink" xlink:title="cephalic index" id="ABBRID0EJ1BG" xlink:type="simple">CI</abbrev> 87.5–93.8 (90.5), <abbrev xmlns:xlink="http://www.w3.org/1999/xlink" xlink:title="scape index" id="ABBRID0EN1BG" xlink:type="simple">SI</abbrev> 64.4–69.5 (67.4), <abbrev xmlns:xlink="http://www.w3.org/1999/xlink" xlink:title="eye length index" id="ABBRID0ER1BG" xlink:type="simple">ELI</abbrev> 23.4–25.0 (24.0). Worker much smaller than the queen. Eye smaller, distance between anterior eye margin and mandibular base as long as or slightly longer than major diameter of eye; in the queen the distance much shorter than major diameter of eye. Eye anteriorly distinctly tapered; in the queen eye anteriorly broadly rounded. Pronotal dorsum rugose except for small area around anterolateral corner reticulate; in the queen pronotal dorsum coarsely reticulate. Mesonotum longitudinally rugose in both castes. Mesopleuron entirely coarsely sculptured; in the queen, sculpture weaker, especially in lower portion.</p></tp:treatment-sec><tp:treatment-sec sec-type="material" id="SECID0EV1BG"><title>Specimens examined.</title><p>S. Ryukyus: 1q (winged), Miyako-jima, 30.x.2019, nest in soil, on forest pass, F. Ito leg. (FI19–209); 1q (winged), Hirarahigashi, Miyako-jima, emerged on 28.vii.2020 in colony (FI19–203) collected on 29.x.2019 and kept in lab., F. Ito leg. (Figs <xref ref-type="fig" rid="F3">3a</xref>, <xref ref-type="fig" rid="F4">4g</xref>, <xref ref-type="fig" rid="F6">6a</xref>)</p><fig id="F3" position="float" orientation="portrait"><object-id xmlns:xlink="http://www.w3.org/1999/xlink" content-type="doi" xlink:type="simple">10.3897/zookeys.1084.69767.figure3</object-id><object-id xmlns:xlink="http://www.w3.org/1999/xlink" content-type="arpha" xlink:type="simple">2567A2A5-BA87-5464-84D7-30618EE2C3F9</object-id><label>Figure 3.</label><caption><p>Japanese <italic><tp:taxon-name><tp:taxon-name-part taxon-name-part-type="genus" reg="Tetramorium">Tetramorium</tp:taxon-name-part></tp:taxon-name></italic> queens: habitus in profile <bold>a</bold><italic><tp:taxon-name><tp:taxon-name-part taxon-name-part-type="genus" reg="Tetramorium">T.</tp:taxon-name-part><tp:taxon-name-part taxon-name-part-type="species" reg="smithi">smithi</tp:taxon-name-part></tp:taxon-name></italic> (Hirarahigashi, Miyako-jima, Okinawa-ken) <bold>b</bold><italic><tp:taxon-name><tp:taxon-name-part taxon-name-part-type="genus" reg="Tetramorium">T.</tp:taxon-name-part><tp:taxon-name-part taxon-name-part-type="species" reg="tanakai">tanakai</tp:taxon-name-part></tp:taxon-name></italic> (Mandabaru, Yonaguni-jima, Okinawa-ken) <bold>c</bold><italic><tp:taxon-name><tp:taxon-name-part taxon-name-part-type="genus" reg="Tetramorium">T.</tp:taxon-name-part><tp:taxon-name-part taxon-name-part-type="species" reg="tsushimae">tsushimae</tp:taxon-name-part></tp:taxon-name></italic> (Nokono-shima, Fukuoka-shi). (Same specimens were used for ‘head in full-face view’ and ‘habitus in dorsal view’).</p></caption><graphic xmlns:xlink="http://www.w3.org/1999/xlink" xlink:href="zookeys-1084-043-g003.jpg" position="float" orientation="portrait" xlink:type="simple" id="oo_638377.jpg"><uri content-type="original_file" xlink:type="simple">https://binary.pensoft.net/fig/638377</uri></graphic></fig></tp:treatment-sec><tp:treatment-sec sec-type="distribution" id="SECID0EC4BG"><title>Distribution in Japan.</title><p>Nansei Islands. The northern limit lies in Okinawa-jima (Central Ryukyu Islands) (<xref ref-type="bibr" rid="B15">Terayama et al. 2014</xref>).</p></tp:treatment-sec><tp:treatment-sec sec-type="remarks" id="SECID0EM4BG"><title>Remarks.</title><p><italic><tp:taxon-name><tp:taxon-name-part taxon-name-part-type="genus" reg="Tetramorium">Tetramorium</tp:taxon-name-part><tp:taxon-name-part taxon-name-part-type="species" reg="smithi">smithi</tp:taxon-name-part></tp:taxon-name></italic> belongs to the <italic><tp:taxon-name><tp:taxon-name-part taxon-name-part-type="genus" reg="Tetramorium">T.</tp:taxon-name-part><tp:taxon-name-part taxon-name-part-type="species" reg="angulinode">angulinode</tp:taxon-name-part></tp:taxon-name></italic> species group, in which the antenna has only eleven segments in the female castes (<xref ref-type="bibr" rid="B5">Bolton 1977</xref>). This species is easily separated from other Japanese congeners by the reduced antennal segments (11), shiny mandible (shared by <italic><tp:taxon-name><tp:taxon-name-part taxon-name-part-type="genus" reg="Tetramorium">T.</tp:taxon-name-part><tp:taxon-name-part taxon-name-part-type="species" reg="pacificum">pacificum</tp:taxon-name-part></tp:taxon-name></italic>) and black gaster (shared by <italic><tp:taxon-name><tp:taxon-name-part taxon-name-part-type="genus" reg="Tetramorium">T.</tp:taxon-name-part><tp:taxon-name-part taxon-name-part-type="species" reg="tsushimae">tsushimae</tp:taxon-name-part></tp:taxon-name></italic>). This is the only Japanese <italic><tp:taxon-name><tp:taxon-name-part taxon-name-part-type="genus" reg="Tetramorium">Tetramorium</tp:taxon-name-part></tp:taxon-name></italic> species with the mesonotum entirely regularly rugose in both female castes.</p><fig id="F4" position="float" orientation="portrait"><object-id xmlns:xlink="http://www.w3.org/1999/xlink" content-type="doi" xlink:type="simple">10.3897/zookeys.1084.69767.figure4</object-id><object-id xmlns:xlink="http://www.w3.org/1999/xlink" content-type="arpha" xlink:type="simple">9753FBA1-4ED0-5597-913E-271237691631</object-id><label>Figure 4.</label><caption><p>Japanese <italic><tp:taxon-name><tp:taxon-name-part taxon-name-part-type="genus" reg="Tetramorium">Tetramorium</tp:taxon-name-part></tp:taxon-name></italic> queens: head in full-face view <bold>a</bold><italic><tp:taxon-name><tp:taxon-name-part taxon-name-part-type="genus" reg="Tetramorium">T.</tp:taxon-name-part><tp:taxon-name-part taxon-name-part-type="species" reg="bicarinatum">bicarinatum</tp:taxon-name-part></tp:taxon-name></italic><bold>b</bold><tp:taxon-name><tp:taxon-name-part taxon-name-part-type="genus" reg="Tetramorium">T.</tp:taxon-name-part><tp:taxon-name-part taxon-name-part-type="uncertainty-rank">cf.</tp:taxon-name-part><tp:taxon-name-part taxon-name-part-type="species" reg="kraepelini">kraepelini</tp:taxon-name-part></tp:taxon-name><bold>c</bold><italic><tp:taxon-name><tp:taxon-name-part taxon-name-part-type="genus" reg="Tetramorium">T.</tp:taxon-name-part><tp:taxon-name-part taxon-name-part-type="species" reg="lanuginosum">lanuginosum</tp:taxon-name-part></tp:taxon-name></italic><bold>d</bold><italic><tp:taxon-name><tp:taxon-name-part taxon-name-part-type="genus" reg="Tetramorium">T.</tp:taxon-name-part><tp:taxon-name-part taxon-name-part-type="species" reg="nipponense">nipponense</tp:taxon-name-part></tp:taxon-name></italic><bold>e</bold><italic><tp:taxon-name><tp:taxon-name-part taxon-name-part-type="genus" reg="Tetramorium">T.</tp:taxon-name-part><tp:taxon-name-part taxon-name-part-type="species" reg="pacificum">pacificum</tp:taxon-name-part></tp:taxon-name></italic><bold>f</bold><italic><tp:taxon-name><tp:taxon-name-part taxon-name-part-type="genus" reg="Tetramorium">T.</tp:taxon-name-part><tp:taxon-name-part taxon-name-part-type="species" reg="simillimum">simillimum</tp:taxon-name-part></tp:taxon-name></italic><bold>g</bold><italic><tp:taxon-name><tp:taxon-name-part taxon-name-part-type="genus" reg="Tetramorium">T.</tp:taxon-name-part><tp:taxon-name-part taxon-name-part-type="species" reg="smithi">smithi</tp:taxon-name-part></tp:taxon-name></italic><bold>h</bold><italic><tp:taxon-name><tp:taxon-name-part taxon-name-part-type="genus" reg="Tetramorium">T.</tp:taxon-name-part><tp:taxon-name-part taxon-name-part-type="species" reg="tanakai">tanakai</tp:taxon-name-part></tp:taxon-name></italic><bold>i</bold><italic><tp:taxon-name><tp:taxon-name-part taxon-name-part-type="genus" reg="Tetramorium">T.</tp:taxon-name-part><tp:taxon-name-part taxon-name-part-type="species" reg="tsushimae">tsushimae</tp:taxon-name-part></tp:taxon-name></italic>.</p></caption><graphic xmlns:xlink="http://www.w3.org/1999/xlink" xlink:href="zookeys-1084-043-g004.jpg" position="float" orientation="portrait" xlink:type="simple" id="oo_638378.jpg"><uri content-type="original_file" xlink:type="simple">https://binary.pensoft.net/fig/638378</uri></graphic></fig></tp:treatment-sec><tp:treatment-sec><!--Section generated to contain objects referenced in tp:taxon-treatment.--><fig id="F1" position="float" orientation="portrait"><object-id xmlns:xlink="http://www.w3.org/1999/xlink" content-type="doi" xlink:type="simple">10.3897/zookeys.1084.69767.figure1</object-id><object-id xmlns:xlink="http://www.w3.org/1999/xlink" content-type="arpha" xlink:type="simple">5A5A1D35-3F16-533A-A371-1DB0C1D49ADC</object-id><label>Figure 1.</label><caption><p>Some important characters used in the key to species <bold>a–e</bold> petiole in profile view <bold>a</bold><italic><tp:taxon-name><tp:taxon-name-part taxon-name-part-type="genus" reg="Tetramorium">T.</tp:taxon-name-part><tp:taxon-name-part taxon-name-part-type="species" reg="pacificum">pacificum</tp:taxon-name-part></tp:taxon-name></italic><bold>b</bold><italic><tp:taxon-name><tp:taxon-name-part taxon-name-part-type="genus" reg="Tetramorium">T.</tp:taxon-name-part><tp:taxon-name-part taxon-name-part-type="species" reg="lanuginosum">lanuginosum</tp:taxon-name-part></tp:taxon-name></italic><bold>c</bold><italic><tp:taxon-name><tp:taxon-name-part taxon-name-part-type="genus" reg="Tetramorium">T.</tp:taxon-name-part><tp:taxon-name-part taxon-name-part-type="species" reg="bicarinatum">bicarinatum</tp:taxon-name-part></tp:taxon-name></italic><bold>d</bold><italic><tp:taxon-name><tp:taxon-name-part taxon-name-part-type="genus" reg="Tetramorium">T.</tp:taxon-name-part><tp:taxon-name-part taxon-name-part-type="species" reg="smithi">smithi</tp:taxon-name-part></tp:taxon-name></italic><bold>e</bold><italic><tp:taxon-name><tp:taxon-name-part taxon-name-part-type="genus" reg="Tetramorium">T.</tp:taxon-name-part><tp:taxon-name-part taxon-name-part-type="species" reg="tsushimae">tsushimae</tp:taxon-name-part></tp:taxon-name></italic><bold>f–h</bold> anterior half of first gastral tergite <bold>f</bold><italic><tp:taxon-name><tp:taxon-name-part taxon-name-part-type="genus" reg="Tetramorium">T.</tp:taxon-name-part><tp:taxon-name-part taxon-name-part-type="species" reg="bicarinatum">bicarinatum</tp:taxon-name-part></tp:taxon-name></italic><bold>g</bold><italic><tp:taxon-name><tp:taxon-name-part taxon-name-part-type="genus" reg="Tetramorium">T.</tp:taxon-name-part><tp:taxon-name-part taxon-name-part-type="species" reg="simillimum">simillimum</tp:taxon-name-part></tp:taxon-name></italic><bold>h</bold><italic><tp:taxon-name><tp:taxon-name-part taxon-name-part-type="genus" reg="Tetramorium">T.</tp:taxon-name-part><tp:taxon-name-part taxon-name-part-type="species" reg="lanuginosum">lanuginosum</tp:taxon-name-part></tp:taxon-name></italic><bold>i–k</bold> antennal scape showing pilosity on its anterior margin <bold>l–n</bold> left hindtibia <bold>i, l</bold><tp:taxon-name><tp:taxon-name-part taxon-name-part-type="genus" reg="Tetramorium">T.</tp:taxon-name-part><tp:taxon-name-part taxon-name-part-type="uncertainty-rank">cf.</tp:taxon-name-part><tp:taxon-name-part taxon-name-part-type="species" reg="kraepelini">kraepelini</tp:taxon-name-part></tp:taxon-name><bold>j, m</bold><italic><tp:taxon-name><tp:taxon-name-part taxon-name-part-type="genus" reg="Tetramorium">T.</tp:taxon-name-part><tp:taxon-name-part taxon-name-part-type="species" reg="nipponense">nipponense</tp:taxon-name-part></tp:taxon-name></italic><bold>k, n</bold><italic><tp:taxon-name><tp:taxon-name-part taxon-name-part-type="genus" reg="Tetramorium">T.</tp:taxon-name-part><tp:taxon-name-part taxon-name-part-type="species" reg="simillimum">simillimum</tp:taxon-name-part></tp:taxon-name></italic><bold>o, p</bold> configuration of ocelli <bold>o</bold><italic><tp:taxon-name><tp:taxon-name-part taxon-name-part-type="genus" reg="Tetramorium">T.</tp:taxon-name-part><tp:taxon-name-part taxon-name-part-type="species" reg="tanakai">tanakai</tp:taxon-name-part></tp:taxon-name></italic><bold>p</bold><tp:taxon-name><tp:taxon-name-part taxon-name-part-type="genus" reg="Tetramorium">T.</tp:taxon-name-part><tp:taxon-name-part taxon-name-part-type="uncertainty-rank">cf.</tp:taxon-name-part><tp:taxon-name-part taxon-name-part-type="species" reg="kraepelini">kraepelini</tp:taxon-name-part></tp:taxon-name>.</p></caption><graphic xmlns:xlink="http://www.w3.org/1999/xlink" xlink:href="zookeys-1084-043-g001.jpg" position="float" orientation="portrait" xlink:type="simple" id="oo_638375.jpg"><uri content-type="original_file" xlink:type="simple">https://binary.pensoft.net/fig/638375</uri></graphic></fig><fig id="F6" position="float" orientation="portrait"><object-id xmlns:xlink="http://www.w3.org/1999/xlink" content-type="doi" xlink:type="simple">10.3897/zookeys.1084.69767.figure6</object-id><object-id xmlns:xlink="http://www.w3.org/1999/xlink" content-type="arpha" xlink:type="simple">C93DC7AC-6033-539B-8795-D8DCA42EB71B</object-id><label>Figure 6.</label><caption><p>Japanese <italic><tp:taxon-name><tp:taxon-name-part taxon-name-part-type="genus" reg="Tetramorium">Tetramorium</tp:taxon-name-part></tp:taxon-name></italic> queens: habitus in dorsal view <bold>a</bold><italic><tp:taxon-name><tp:taxon-name-part taxon-name-part-type="genus" reg="Tetramorium">T.</tp:taxon-name-part><tp:taxon-name-part taxon-name-part-type="species" reg="smithi">smithi</tp:taxon-name-part></tp:taxon-name></italic><bold>b</bold><italic><tp:taxon-name><tp:taxon-name-part taxon-name-part-type="genus" reg="Tetramorium">T.</tp:taxon-name-part><tp:taxon-name-part taxon-name-part-type="species" reg="tanakai">tanakai</tp:taxon-name-part></tp:taxon-name></italic><bold>c</bold><italic><tp:taxon-name><tp:taxon-name-part taxon-name-part-type="genus" reg="Tetramorium">T.</tp:taxon-name-part><tp:taxon-name-part taxon-name-part-type="species" reg="tsushimae">tsushimae</tp:taxon-name-part></tp:taxon-name></italic>.</p></caption><graphic xmlns:xlink="http://www.w3.org/1999/xlink" xlink:href="zookeys-1084-043-g006.jpg" position="float" orientation="portrait" xlink:type="simple" id="oo_638380.jpg"><uri content-type="original_file" xlink:type="simple">https://binary.pensoft.net/fig/638380</uri></graphic></fig></tp:treatment-sec><ref-list><ref id="B15"><mixed-citation xmlns:xlink="http://www.w3.org/1999/xlink" xlink:type="simple"><person-group><name name-style="western"><surname>Terayama</surname><given-names>M</given-names></name><name name-style="western"><surname>Kubota</surname><given-names>S</given-names></name><name name-style="western"><surname>Eguchi</surname><given-names>K</given-names></name></person-group> (<year>2014</year>) <source>Encyclopedia of Japanese Ants.</source><publisher-name>Asakura-shoten</publisher-name>, <publisher-loc>Tokyo</publisher-loc>, <size units="page">278 pp</size>. [In Japanese]</mixed-citation></ref><ref id="B5"><mixed-citation xmlns:xlink="http://www.w3.org/1999/xlink" xlink:type="simple"><person-group><name name-style="western"><surname>Bolton</surname><given-names>B</given-names></name></person-group> (<year>1977</year>) <article-title>The ant tribe <tp:taxon-name><tp:taxon-name-part taxon-name-part-type="tribe">Tetramoriini</tp:taxon-name-part></tp:taxon-name> (<tp:taxon-name><tp:taxon-name-part taxon-name-part-type="order">Hymenoptera</tp:taxon-name-part></tp:taxon-name>: <tp:taxon-name><tp:taxon-name-part taxon-name-part-type="family">Formicidae</tp:taxon-name-part></tp:taxon-name>). The genus <italic><tp:taxon-name><tp:taxon-name-part taxon-name-part-type="genus">Tetramorium</tp:taxon-name-part></tp:taxon-name></italic> Mayr in the Oriental and Indo-Australian regions, and in Australia.</article-title><source>Bulletin of the British Museum (Natural History) Entomology Series</source><volume>36</volume>: <fpage>67</fpage>–<lpage>151</lpage>.</mixed-citation></ref></ref-list></tp:taxon-treatment>
