# Supplementary material for: ﻿Japanese Tetramorium queens: identification key and species diagnoses (Hymenoptera, Formicidae, Myrmicinae)
Source: Zookeys. 2022 Jan 26;1084:43–64. doi: 10.3897/zookeys.1084.69767 (PMC8810658; doi:10.3897/zookeys.1084.69767)
Supplement: XML Treatment for Tetramorium tonganum [file zookeys.1084.69767-treatment9.xml]

<!DOCTYPE tp:taxon-treatment
  PUBLIC "-//TaxonX//DTD Taxonomic Treatment Publishing DTD v0 20100105//EN" "tax-treatment-NSO.dtd">
<tp:taxon-treatment xmlns:tp="http://www.plazi.org/taxpub"><tp:treatment-meta><kwd-group><label>Taxon classification</label><kwd>
                <named-content content-type="kingdom">Animalia</named-content>
              </kwd><kwd>
                <named-content content-type="order">Hymenoptera</named-content>
              </kwd><kwd>
                <named-content content-type="family">Formicidae</named-content>
              </kwd></kwd-group><mixed-citation publication-type="journal"><person-group><name><surname>Yamane1</surname><given-names>Seiki</given-names></name><name><surname>Hosoishi2</surname><given-names>Shingo</given-names></name><name><surname>Ito3</surname><given-names>Fuminori</given-names></name></person-group><article-title>﻿Japanese <italic><tp:taxon-name><tp:taxon-name-part taxon-name-part-type="genus" reg="Tetramorium">Tetramorium</tp:taxon-name-part></tp:taxon-name></italic> queens: identification key and species diagnoses (<tp:taxon-name><tp:taxon-name-part taxon-name-part-type="order">Hymenoptera</tp:taxon-name-part></tp:taxon-name>, <tp:taxon-name><tp:taxon-name-part taxon-name-part-type="family">Formicidae</tp:taxon-name-part></tp:taxon-name>, <tp:taxon-name><tp:taxon-name-part taxon-name-part-type="subfamily">Myrmicinae</tp:taxon-name-part></tp:taxon-name>)</article-title><source>Zookeys</source><day>26</day><month>01</month><year>2022</year><volume>1084</volume><fpage>43</fpage><lpage>64</lpage><pub-id pub-id-type="doi">10.3897/zookeys.1084.69767</pub-id></mixed-citation></tp:treatment-meta><tp:nomenclature><label>﻿</label><tp:taxon-name>
              <object-id xmlns:xlink="http://www.w3.org/1999/xlink" content-type="arpha" xlink:type="simple">8117D691-E039-5026-908E-8AA8B369AA57</object-id>
              <tp:taxon-name-part taxon-name-part-type="genus" reg="Tetramorium">Tetramorium</tp:taxon-name-part>
              <tp:taxon-name-part taxon-name-part-type="species" reg="tonganum">tonganum</tp:taxon-name-part>
            </tp:taxon-name><tp:taxon-authority>Mayr, 1870</tp:taxon-authority></tp:nomenclature><tp:treatment-sec sec-type="remarks" id="SECID0E5TAI"><title>Remarks.</title><p>This species is a well-known tramp distributed from New Caledonia through the Indo-Australian region to China and Japan and has been introduced to remote islands in the Pacific and Atlantic Oceans (<xref ref-type="bibr" rid="B2">AntWiki 2021</xref>). In Japan, it has been recorded from the Ogasawara Islands (<xref ref-type="bibr" rid="B5">Bolton 1977</xref>; <xref ref-type="bibr" rid="B15">Terayama et al. 2014</xref>). We have no queen specimen of this species from Japan or from any other country. Santschi (1924) described the queen caste, based on a single specimen collected in Samoa. However, this specimen has only one ocellus and, according to his drawing, the eye is located too posteriorly on the head for a queen of <italic><tp:taxon-name><tp:taxon-name-part taxon-name-part-type="genus" reg="Tetramorium">Tetramorium</tp:taxon-name-part></tp:taxon-name></italic>. <xref ref-type="bibr" rid="B3">Bharti and Kumar (2012)</xref> described the queen caste of this species, based on material collected from Himachal Pradesh, India. According to their description (text and pictures), the queen of this species is recognised by the following combination of characteristics: i) anterior margin of clypeus entire, ii) no branched hairs present on body, iii) petiole in profile view with rounded anterodorsal and posterodorsal corners, iv) mid- and hind-tibiae without erect hairs, v) smooth lower portion of mesopleuron and vi) entirely smooth first gastral tergite.</p></tp:treatment-sec><ref-list><ref id="B2"><mixed-citation xmlns:xlink="http://www.w3.org/1999/xlink" xlink:type="simple"><institution xlink:type="simple">AntWiki</institution> (<year>2021</year>) <italic><tp:taxon-name><tp:taxon-name-part taxon-name-part-type="genus">Tetramorium</tp:taxon-name-part></tp:taxon-name></italic>. [online]. Available from antwiki org. [accessed 10 May 2021]</mixed-citation></ref><ref id="B5"><mixed-citation xmlns:xlink="http://www.w3.org/1999/xlink" xlink:type="simple"><person-group><name name-style="western"><surname>Bolton</surname><given-names>B</given-names></name></person-group> (<year>1977</year>) <article-title>The ant tribe <tp:taxon-name><tp:taxon-name-part taxon-name-part-type="tribe">Tetramoriini</tp:taxon-name-part></tp:taxon-name> (<tp:taxon-name><tp:taxon-name-part taxon-name-part-type="order">Hymenoptera</tp:taxon-name-part></tp:taxon-name>: <tp:taxon-name><tp:taxon-name-part taxon-name-part-type="family">Formicidae</tp:taxon-name-part></tp:taxon-name>). The genus <italic><tp:taxon-name><tp:taxon-name-part taxon-name-part-type="genus">Tetramorium</tp:taxon-name-part></tp:taxon-name></italic> Mayr in the Oriental and Indo-Australian regions, and in Australia.</article-title><source>Bulletin of the British Museum (Natural History) Entomology Series</source><volume>36</volume>: <fpage>67</fpage>–<lpage>151</lpage>.</mixed-citation></ref><ref id="B15"><mixed-citation xmlns:xlink="http://www.w3.org/1999/xlink" xlink:type="simple"><person-group><name name-style="western"><surname>Terayama</surname><given-names>M</given-names></name><name name-style="western"><surname>Kubota</surname><given-names>S</given-names></name><name name-style="western"><surname>Eguchi</surname><given-names>K</given-names></name></person-group> (<year>2014</year>) <source>Encyclopedia of Japanese Ants.</source><publisher-name>Asakura-shoten</publisher-name>, <publisher-loc>Tokyo</publisher-loc>, <size units="page">278 pp</size>. [In Japanese]</mixed-citation></ref><ref id="B3"><mixed-citation xmlns:xlink="http://www.w3.org/1999/xlink" xlink:type="simple"><person-group><name name-style="western"><surname>Bharti</surname><given-names>H</given-names></name><name name-style="western"><surname>Kumar</surname><given-names>R</given-names></name></person-group> (<year>2012</year>) <article-title>Taxonomic studies on genus <italic><tp:taxon-name><tp:taxon-name-part taxon-name-part-type="genus">Tetramorium</tp:taxon-name-part></tp:taxon-name></italic> Mayr (<tp:taxon-name><tp:taxon-name-part taxon-name-part-type="order">Hymenoptera</tp:taxon-name-part></tp:taxon-name>, <tp:taxon-name><tp:taxon-name-part taxon-name-part-type="family">Formicidae</tp:taxon-name-part></tp:taxon-name>) with report of two new species and three new records including a tramp species from India with a revised key.</article-title><source>ZooKeys</source><volume>207</volume>: <fpage>11</fpage>–<lpage>35</lpage>. <ext-link xlink:href="10.3897/zookeys.207.3040" ext-link-type="doi" xlink:type="simple">https://doi.org/10.3897/zookeys.207.3040</ext-link></mixed-citation></ref></ref-list></tp:taxon-treatment>
