# Supplementary material for: ﻿Japanese Tetramorium queens: identification key and species diagnoses (Hymenoptera, Formicidae, Myrmicinae)
Source: Zookeys. 2022 Jan 26;1084:43–64. doi: 10.3897/zookeys.1084.69767 (PMC8810658; doi:10.3897/zookeys.1084.69767)
Supplement: XML Treatment for Tetramorium tsushimae [file zookeys.1084.69767-treatment10.xml]

<!DOCTYPE tp:taxon-treatment
  PUBLIC "-//TaxonX//DTD Taxonomic Treatment Publishing DTD v0 20100105//EN" "tax-treatment-NSO.dtd">
<tp:taxon-treatment xmlns:tp="http://www.plazi.org/taxpub"><tp:treatment-meta><kwd-group><label>Taxon classification</label><kwd>
                <named-content content-type="kingdom">Animalia</named-content>
              </kwd><kwd>
                <named-content content-type="order">Hymenoptera</named-content>
              </kwd><kwd>
                <named-content content-type="family">Formicidae</named-content>
              </kwd></kwd-group><mixed-citation publication-type="journal"><person-group><name><surname>Yamane1</surname><given-names>Seiki</given-names></name><name><surname>Hosoishi2</surname><given-names>Shingo</given-names></name><name><surname>Ito3</surname><given-names>Fuminori</given-names></name></person-group><article-title>﻿Japanese <italic><tp:taxon-name><tp:taxon-name-part taxon-name-part-type="genus" reg="Tetramorium">Tetramorium</tp:taxon-name-part></tp:taxon-name></italic> queens: identification key and species diagnoses (<tp:taxon-name><tp:taxon-name-part taxon-name-part-type="order">Hymenoptera</tp:taxon-name-part></tp:taxon-name>, <tp:taxon-name><tp:taxon-name-part taxon-name-part-type="family">Formicidae</tp:taxon-name-part></tp:taxon-name>, <tp:taxon-name><tp:taxon-name-part taxon-name-part-type="subfamily">Myrmicinae</tp:taxon-name-part></tp:taxon-name>)</article-title><source>Zookeys</source><day>26</day><month>01</month><year>2022</year><volume>1084</volume><fpage>43</fpage><lpage>64</lpage><pub-id pub-id-type="doi">10.3897/zookeys.1084.69767</pub-id></mixed-citation></tp:treatment-meta><tp:nomenclature><label>﻿</label><tp:taxon-name>
              <object-id xmlns:xlink="http://www.w3.org/1999/xlink" content-type="arpha" xlink:type="simple">6AF451BA-C780-505F-8B9F-F7A090C80095</object-id>
              <tp:taxon-name-part taxon-name-part-type="genus" reg="Tetramorium">Tetramorium</tp:taxon-name-part>
              <tp:taxon-name-part taxon-name-part-type="species" reg="tsushimae">tsushimae</tp:taxon-name-part>
            </tp:taxon-name><tp:taxon-authority>Emery, 1925</tp:taxon-authority><xref ref-type="fig" rid="F1">Figs 1e</xref><xref ref-type="fig" rid="F3">, 3c</xref><xref ref-type="fig" rid="F4">, 4i</xref><xref ref-type="fig" rid="F6">, 6c</xref></tp:nomenclature><tp:treatment-sec sec-type="Queen diagnosis" id="SECID0EQWAI"><title>Queen diagnosis.</title><p>Measurements (n = 5): <abbrev xmlns:xlink="http://www.w3.org/1999/xlink" xlink:title="total body length" id="ABBRID0EWWAI" xlink:type="simple">TBL</abbrev> 5.9–7.0 (6.4), <abbrev xmlns:xlink="http://www.w3.org/1999/xlink" xlink:title="head length" id="ABBRID0E1WAI" xlink:type="simple">HL</abbrev> 1.14–1.18 (1.17), <abbrev xmlns:xlink="http://www.w3.org/1999/xlink" xlink:title="head width" id="ABBRID0E5WAI" xlink:type="simple">HW</abbrev> 1.24–1.31 (1.27), <abbrev xmlns:xlink="http://www.w3.org/1999/xlink" xlink:title="length of antennal scape" id="ABBRID0ECXAI" xlink:type="simple">SL</abbrev> 0.79–0.90 (0.84), <abbrev xmlns:xlink="http://www.w3.org/1999/xlink" xlink:title="maximum eye length" id="ABBRID0EGXAI" xlink:type="simple">EL</abbrev> 0.33–0.35 (0.34), <abbrev xmlns:xlink="http://www.w3.org/1999/xlink" xlink:title="maximum eye width" id="ABBRID0EKXAI" xlink:type="simple">EW</abbrev> 0.25–0.28 (0.26), <abbrev xmlns:xlink="http://www.w3.org/1999/xlink" xlink:title="maximum petiolar width" id="ABBRID0EOXAI" xlink:type="simple">PtW</abbrev> 0.45–0.50 (0.47), <abbrev xmlns:xlink="http://www.w3.org/1999/xlink" xlink:title="maximum postpetiole width" id="ABBRID0ESXAI" xlink:type="simple">PptW</abbrev> 0.68–0.77 (0.74), <abbrev xmlns:xlink="http://www.w3.org/1999/xlink" xlink:title="cephalic index" id="ABBRID0EWXAI" xlink:type="simple">CI</abbrev> 108.5–110.2 (109.1), <abbrev xmlns:xlink="http://www.w3.org/1999/xlink" xlink:title="scape index" id="ABBRID0E1XAI" xlink:type="simple">SI</abbrev> 62.3–70.3 (66.2), <abbrev xmlns:xlink="http://www.w3.org/1999/xlink" xlink:title="eye length index" id="ABBRID0E5XAI" xlink:type="simple">ELI</abbrev> 28.0–29.7 (28.9). Body dark reddish-brown to blackish-brown. Head distinctly broader than long (<abbrev xmlns:xlink="http://www.w3.org/1999/xlink" xlink:title="cephalic index" id="ABBRID0ECYAI" xlink:type="simple">CI</abbrev> ca. 109); entire head densely and regularly striate, with reticulate area restricted. Frontal carina weak and antennal scrobe barely recognisable. Clypeus with around ten longitudinal carinae; anterior margin entire. Mesosoma extensively striate to rugose, with smooth areas in anteromedian portion and area along parapsidal line of mesoscutum and longitudinal median zone of mesoscutellum; sculpture on pronotum, metapleuron and lateral face of propodeum coarser than in other areas; propodeum with striation longitudinal and irregular on dorsum and dense and transverse on declivity; interspaces minutely punctate. Metapleural lobe low, generally with round apex. Petiole in dorsal view dorsum very short (often indistinct), 1/6 to 1/5 as long as broad; postpetiole very broad, 1.57× as broad as petiole. Gastral tergite 1 entirely smooth, but sometimes with very superficial sculpture near base. All erect hairs simple and more or less tapering apicad. Antennal scape and mid- and hind-tibia without erect hairs.</p></tp:treatment-sec><tp:treatment-sec sec-type="Caste difference" id="SECID0EGYAI"><title>Caste difference.</title><p>Worker measurements (n = 5): <abbrev xmlns:xlink="http://www.w3.org/1999/xlink" xlink:title="total body length" id="ABBRID0EMYAI" xlink:type="simple">TBL</abbrev> 2.48–2.88 (2.71), <abbrev xmlns:xlink="http://www.w3.org/1999/xlink" xlink:title="head length" id="ABBRID0EQYAI" xlink:type="simple">HL</abbrev> 0.70–0.88 (0.77), <abbrev xmlns:xlink="http://www.w3.org/1999/xlink" xlink:title="head width" id="ABBRID0EUYAI" xlink:type="simple">HW</abbrev> 0.63–0.84 (0.71), <abbrev xmlns:xlink="http://www.w3.org/1999/xlink" xlink:title="length of antennal scape" id="ABBRID0EYYAI" xlink:type="simple">SL</abbrev> 0.53–0.63 (0.57), <abbrev xmlns:xlink="http://www.w3.org/1999/xlink" xlink:title="maximum eye length" id="ABBRID0E3YAI" xlink:type="simple">EL</abbrev> 0.13–0.17 (0.15), <abbrev xmlns:xlink="http://www.w3.org/1999/xlink" xlink:title="maximum eye width" id="ABBRID0EAZAI" xlink:type="simple">EW</abbrev> 0.10–0.12 (0.11), <abbrev xmlns:xlink="http://www.w3.org/1999/xlink" xlink:title="maximum petiolar width" id="ABBRID0EEZAI" xlink:type="simple">PtW</abbrev> 0.18–0.28 (0.23), <abbrev xmlns:xlink="http://www.w3.org/1999/xlink" xlink:title="maximum postpetiole width" id="ABBRID0EIZAI" xlink:type="simple">PptW</abbrev> 0.25–0.35 (0.29), <abbrev xmlns:xlink="http://www.w3.org/1999/xlink" xlink:title="cephalic index" id="ABBRID0EMZAI" xlink:type="simple">CI</abbrev> 88.7–95.5 (92.1), <abbrev xmlns:xlink="http://www.w3.org/1999/xlink" xlink:title="scape index" id="ABBRID0EQZAI" xlink:type="simple">SI</abbrev> 75.0–87.3 (81.1), <abbrev xmlns:xlink="http://www.w3.org/1999/xlink" xlink:title="eye length index" id="ABBRID0EUZAI" xlink:type="simple">ELI</abbrev> 18.1–18.3 (19.2). Worker very similar to the queen in colouration, structure, sculpture and pilosity, but differing in the following aspects: body much smaller; head longer than broad (<abbrev xmlns:xlink="http://www.w3.org/1999/xlink" xlink:title="cephalic index" id="ABBRID0EYZAI" xlink:type="simple">CI</abbrev> ca. 92 vs. ca. 109 in the queen.); striation on mesonotum sparser and more irregular than in the queen; petiole more globular than in the queen, with rather distinct dorsum, which is in dorsal view only slightly broader than long; both petiole and postpetiole dorsally with smooth areas; in the queen almost entirely sculptured.</p></tp:treatment-sec><tp:treatment-sec sec-type="material" id="SECID0E3ZAI"><title>Specimens examined.</title><p>Honshu: 1q (dealate), Mihagi-dai, Hagi-shi, Yamaguchi-ken, 12.x.2013, nest under stone, Sk. Yamane leg. (JP13-SKY-27); 1q (dealate), Niino-hama, Heki, Nagato-shi, Yamaguchi-ken, 12.x.2013, nest under stone, Sk. Yamane leg. (JP13-SKY-28). Kyushu: 3q (dealate), Nokonoshima, Fukuoka-shi, Fukuoka-ken, 3.viii.2020, under stone, S. Hosoishi (SH20-Jpn-01) (Figs <xref ref-type="fig" rid="F3">3c</xref>, <xref ref-type="fig" rid="F4">4i</xref>, <xref ref-type="fig" rid="F6">6c</xref>); 2q (winged), Haruyama, Matsumoto-chô, Kagoshima-ken, 15.vi.2000, nest in soil, Sk. Yamane leg. (KG00-SKY-02).</p></tp:treatment-sec><tp:treatment-sec sec-type="distribution" id="SECID0EO1AI"><title>Distribution in Japan.</title><p>Hokkaido, Honshu, Shikoku, Kyushu, Ôsumi Islands, Tokara Islands. The southern limit lies in Suwanose-jima of the Tokara Islands (<xref ref-type="bibr" rid="B16">Yamane and Fukumoto 2017</xref>).</p></tp:treatment-sec><tp:treatment-sec sec-type="remarks" id="SECID0EY1AI"><title>Remarks.</title><p><italic><tp:taxon-name><tp:taxon-name-part taxon-name-part-type="genus" reg="Tetramorium">Tetramorium</tp:taxon-name-part><tp:taxon-name-part taxon-name-part-type="species" reg="tsushimae">tsushimae</tp:taxon-name-part></tp:taxon-name></italic> belongs to the <italic><tp:taxon-name><tp:taxon-name-part taxon-name-part-type="genus" reg="Tetramorium">T.</tp:taxon-name-part><tp:taxon-name-part taxon-name-part-type="species" reg="caespitum">caespitum</tp:taxon-name-part></tp:taxon-name></italic> species group. In the queen caste this species is easily distinguished from other Japanese congeners by the large and blackish-brown body, broad head, ill-defined antennal scrobe, presence of smooth areas on the mesonotum and very short petiole.</p></tp:treatment-sec><tp:treatment-sec><!--Section generated to contain objects referenced in tp:taxon-treatment.--><fig id="F1" position="float" orientation="portrait"><object-id xmlns:xlink="http://www.w3.org/1999/xlink" content-type="doi" xlink:type="simple">10.3897/zookeys.1084.69767.figure1</object-id><object-id xmlns:xlink="http://www.w3.org/1999/xlink" content-type="arpha" xlink:type="simple">5A5A1D35-3F16-533A-A371-1DB0C1D49ADC</object-id><label>Figure 1.</label><caption><p>Some important characters used in the key to species <bold>a–e</bold> petiole in profile view <bold>a</bold><italic><tp:taxon-name><tp:taxon-name-part taxon-name-part-type="genus" reg="Tetramorium">T.</tp:taxon-name-part><tp:taxon-name-part taxon-name-part-type="species" reg="pacificum">pacificum</tp:taxon-name-part></tp:taxon-name></italic><bold>b</bold><italic><tp:taxon-name><tp:taxon-name-part taxon-name-part-type="genus" reg="Tetramorium">T.</tp:taxon-name-part><tp:taxon-name-part taxon-name-part-type="species" reg="lanuginosum">lanuginosum</tp:taxon-name-part></tp:taxon-name></italic><bold>c</bold><italic><tp:taxon-name><tp:taxon-name-part taxon-name-part-type="genus" reg="Tetramorium">T.</tp:taxon-name-part><tp:taxon-name-part taxon-name-part-type="species" reg="bicarinatum">bicarinatum</tp:taxon-name-part></tp:taxon-name></italic><bold>d</bold><italic><tp:taxon-name><tp:taxon-name-part taxon-name-part-type="genus" reg="Tetramorium">T.</tp:taxon-name-part><tp:taxon-name-part taxon-name-part-type="species" reg="smithi">smithi</tp:taxon-name-part></tp:taxon-name></italic><bold>e</bold><italic><tp:taxon-name><tp:taxon-name-part taxon-name-part-type="genus" reg="Tetramorium">T.</tp:taxon-name-part><tp:taxon-name-part taxon-name-part-type="species" reg="tsushimae">tsushimae</tp:taxon-name-part></tp:taxon-name></italic><bold>f–h</bold> anterior half of first gastral tergite <bold>f</bold><italic><tp:taxon-name><tp:taxon-name-part taxon-name-part-type="genus" reg="Tetramorium">T.</tp:taxon-name-part><tp:taxon-name-part taxon-name-part-type="species" reg="bicarinatum">bicarinatum</tp:taxon-name-part></tp:taxon-name></italic><bold>g</bold><italic><tp:taxon-name><tp:taxon-name-part taxon-name-part-type="genus" reg="Tetramorium">T.</tp:taxon-name-part><tp:taxon-name-part taxon-name-part-type="species" reg="simillimum">simillimum</tp:taxon-name-part></tp:taxon-name></italic><bold>h</bold><italic><tp:taxon-name><tp:taxon-name-part taxon-name-part-type="genus" reg="Tetramorium">T.</tp:taxon-name-part><tp:taxon-name-part taxon-name-part-type="species" reg="lanuginosum">lanuginosum</tp:taxon-name-part></tp:taxon-name></italic><bold>i–k</bold> antennal scape showing pilosity on its anterior margin <bold>l–n</bold> left hindtibia <bold>i, l</bold><tp:taxon-name><tp:taxon-name-part taxon-name-part-type="genus" reg="Tetramorium">T.</tp:taxon-name-part><tp:taxon-name-part taxon-name-part-type="uncertainty-rank">cf.</tp:taxon-name-part><tp:taxon-name-part taxon-name-part-type="species" reg="kraepelini">kraepelini</tp:taxon-name-part></tp:taxon-name><bold>j, m</bold><italic><tp:taxon-name><tp:taxon-name-part taxon-name-part-type="genus" reg="Tetramorium">T.</tp:taxon-name-part><tp:taxon-name-part taxon-name-part-type="species" reg="nipponense">nipponense</tp:taxon-name-part></tp:taxon-name></italic><bold>k, n</bold><italic><tp:taxon-name><tp:taxon-name-part taxon-name-part-type="genus" reg="Tetramorium">T.</tp:taxon-name-part><tp:taxon-name-part taxon-name-part-type="species" reg="simillimum">simillimum</tp:taxon-name-part></tp:taxon-name></italic><bold>o, p</bold> configuration of ocelli <bold>o</bold><italic><tp:taxon-name><tp:taxon-name-part taxon-name-part-type="genus" reg="Tetramorium">T.</tp:taxon-name-part><tp:taxon-name-part taxon-name-part-type="species" reg="tanakai">tanakai</tp:taxon-name-part></tp:taxon-name></italic><bold>p</bold><tp:taxon-name><tp:taxon-name-part taxon-name-part-type="genus" reg="Tetramorium">T.</tp:taxon-name-part><tp:taxon-name-part taxon-name-part-type="uncertainty-rank">cf.</tp:taxon-name-part><tp:taxon-name-part taxon-name-part-type="species" reg="kraepelini">kraepelini</tp:taxon-name-part></tp:taxon-name>.</p></caption><graphic xmlns:xlink="http://www.w3.org/1999/xlink" xlink:href="zookeys-1084-043-g001.jpg" position="float" orientation="portrait" xlink:type="simple" id="oo_638375.jpg"><uri content-type="original_file" xlink:type="simple">https://binary.pensoft.net/fig/638375</uri></graphic></fig><fig id="F3" position="float" orientation="portrait"><object-id xmlns:xlink="http://www.w3.org/1999/xlink" content-type="doi" xlink:type="simple">10.3897/zookeys.1084.69767.figure3</object-id><object-id xmlns:xlink="http://www.w3.org/1999/xlink" content-type="arpha" xlink:type="simple">2567A2A5-BA87-5464-84D7-30618EE2C3F9</object-id><label>Figure 3.</label><caption><p>Japanese <italic><tp:taxon-name><tp:taxon-name-part taxon-name-part-type="genus" reg="Tetramorium">Tetramorium</tp:taxon-name-part></tp:taxon-name></italic> queens: habitus in profile <bold>a</bold><italic><tp:taxon-name><tp:taxon-name-part taxon-name-part-type="genus" reg="Tetramorium">T.</tp:taxon-name-part><tp:taxon-name-part taxon-name-part-type="species" reg="smithi">smithi</tp:taxon-name-part></tp:taxon-name></italic> (Hirarahigashi, Miyako-jima, Okinawa-ken) <bold>b</bold><italic><tp:taxon-name><tp:taxon-name-part taxon-name-part-type="genus" reg="Tetramorium">T.</tp:taxon-name-part><tp:taxon-name-part taxon-name-part-type="species" reg="tanakai">tanakai</tp:taxon-name-part></tp:taxon-name></italic> (Mandabaru, Yonaguni-jima, Okinawa-ken) <bold>c</bold><italic><tp:taxon-name><tp:taxon-name-part taxon-name-part-type="genus" reg="Tetramorium">T.</tp:taxon-name-part><tp:taxon-name-part taxon-name-part-type="species" reg="tsushimae">tsushimae</tp:taxon-name-part></tp:taxon-name></italic> (Nokono-shima, Fukuoka-shi). (Same specimens were used for ‘head in full-face view’ and ‘habitus in dorsal view’).</p></caption><graphic xmlns:xlink="http://www.w3.org/1999/xlink" xlink:href="zookeys-1084-043-g003.jpg" position="float" orientation="portrait" xlink:type="simple" id="oo_638377.jpg"><uri content-type="original_file" xlink:type="simple">https://binary.pensoft.net/fig/638377</uri></graphic></fig><fig id="F4" position="float" orientation="portrait"><object-id xmlns:xlink="http://www.w3.org/1999/xlink" content-type="doi" xlink:type="simple">10.3897/zookeys.1084.69767.figure4</object-id><object-id xmlns:xlink="http://www.w3.org/1999/xlink" content-type="arpha" xlink:type="simple">9753FBA1-4ED0-5597-913E-271237691631</object-id><label>Figure 4.</label><caption><p>Japanese <italic><tp:taxon-name><tp:taxon-name-part taxon-name-part-type="genus" reg="Tetramorium">Tetramorium</tp:taxon-name-part></tp:taxon-name></italic> queens: head in full-face view <bold>a</bold><italic><tp:taxon-name><tp:taxon-name-part taxon-name-part-type="genus" reg="Tetramorium">T.</tp:taxon-name-part><tp:taxon-name-part taxon-name-part-type="species" reg="bicarinatum">bicarinatum</tp:taxon-name-part></tp:taxon-name></italic><bold>b</bold><tp:taxon-name><tp:taxon-name-part taxon-name-part-type="genus" reg="Tetramorium">T.</tp:taxon-name-part><tp:taxon-name-part taxon-name-part-type="uncertainty-rank">cf.</tp:taxon-name-part><tp:taxon-name-part taxon-name-part-type="species" reg="kraepelini">kraepelini</tp:taxon-name-part></tp:taxon-name><bold>c</bold><italic><tp:taxon-name><tp:taxon-name-part taxon-name-part-type="genus" reg="Tetramorium">T.</tp:taxon-name-part><tp:taxon-name-part taxon-name-part-type="species" reg="lanuginosum">lanuginosum</tp:taxon-name-part></tp:taxon-name></italic><bold>d</bold><italic><tp:taxon-name><tp:taxon-name-part taxon-name-part-type="genus" reg="Tetramorium">T.</tp:taxon-name-part><tp:taxon-name-part taxon-name-part-type="species" reg="nipponense">nipponense</tp:taxon-name-part></tp:taxon-name></italic><bold>e</bold><italic><tp:taxon-name><tp:taxon-name-part taxon-name-part-type="genus" reg="Tetramorium">T.</tp:taxon-name-part><tp:taxon-name-part taxon-name-part-type="species" reg="pacificum">pacificum</tp:taxon-name-part></tp:taxon-name></italic><bold>f</bold><italic><tp:taxon-name><tp:taxon-name-part taxon-name-part-type="genus" reg="Tetramorium">T.</tp:taxon-name-part><tp:taxon-name-part taxon-name-part-type="species" reg="simillimum">simillimum</tp:taxon-name-part></tp:taxon-name></italic><bold>g</bold><italic><tp:taxon-name><tp:taxon-name-part taxon-name-part-type="genus" reg="Tetramorium">T.</tp:taxon-name-part><tp:taxon-name-part taxon-name-part-type="species" reg="smithi">smithi</tp:taxon-name-part></tp:taxon-name></italic><bold>h</bold><italic><tp:taxon-name><tp:taxon-name-part taxon-name-part-type="genus" reg="Tetramorium">T.</tp:taxon-name-part><tp:taxon-name-part taxon-name-part-type="species" reg="tanakai">tanakai</tp:taxon-name-part></tp:taxon-name></italic><bold>i</bold><italic><tp:taxon-name><tp:taxon-name-part taxon-name-part-type="genus" reg="Tetramorium">T.</tp:taxon-name-part><tp:taxon-name-part taxon-name-part-type="species" reg="tsushimae">tsushimae</tp:taxon-name-part></tp:taxon-name></italic>.</p></caption><graphic xmlns:xlink="http://www.w3.org/1999/xlink" xlink:href="zookeys-1084-043-g004.jpg" position="float" orientation="portrait" xlink:type="simple" id="oo_638378.jpg"><uri content-type="original_file" xlink:type="simple">https://binary.pensoft.net/fig/638378</uri></graphic></fig><fig id="F6" position="float" orientation="portrait"><object-id xmlns:xlink="http://www.w3.org/1999/xlink" content-type="doi" xlink:type="simple">10.3897/zookeys.1084.69767.figure6</object-id><object-id xmlns:xlink="http://www.w3.org/1999/xlink" content-type="arpha" xlink:type="simple">C93DC7AC-6033-539B-8795-D8DCA42EB71B</object-id><label>Figure 6.</label><caption><p>Japanese <italic><tp:taxon-name><tp:taxon-name-part taxon-name-part-type="genus" reg="Tetramorium">Tetramorium</tp:taxon-name-part></tp:taxon-name></italic> queens: habitus in dorsal view <bold>a</bold><italic><tp:taxon-name><tp:taxon-name-part taxon-name-part-type="genus" reg="Tetramorium">T.</tp:taxon-name-part><tp:taxon-name-part taxon-name-part-type="species" reg="smithi">smithi</tp:taxon-name-part></tp:taxon-name></italic><bold>b</bold><italic><tp:taxon-name><tp:taxon-name-part taxon-name-part-type="genus" reg="Tetramorium">T.</tp:taxon-name-part><tp:taxon-name-part taxon-name-part-type="species" reg="tanakai">tanakai</tp:taxon-name-part></tp:taxon-name></italic><bold>c</bold><italic><tp:taxon-name><tp:taxon-name-part taxon-name-part-type="genus" reg="Tetramorium">T.</tp:taxon-name-part><tp:taxon-name-part taxon-name-part-type="species" reg="tsushimae">tsushimae</tp:taxon-name-part></tp:taxon-name></italic>.</p></caption><graphic xmlns:xlink="http://www.w3.org/1999/xlink" xlink:href="zookeys-1084-043-g006.jpg" position="float" orientation="portrait" xlink:type="simple" id="oo_638380.jpg"><uri content-type="original_file" xlink:type="simple">https://binary.pensoft.net/fig/638380</uri></graphic></fig></tp:treatment-sec><ref-list><ref id="B16"><mixed-citation xmlns:xlink="http://www.w3.org/1999/xlink" xlink:type="simple"><person-group><name name-style="western"><surname>Yamane</surname><given-names>Sk</given-names></name><name name-style="western"><surname>Fukumoto</surname><given-names>S</given-names></name></person-group> (<year>2017</year>) Chapter 6. Tramp ant species in the Satsunan Islands, 108–131. In: Kagoshima University Biodiversity Study Group (Ed.) Alien Animals and Plants in the Amami Islands. Nanpô-shinsha, Kagoshima. [In Japanese]</mixed-citation></ref></ref-list></tp:taxon-treatment>
